# Supplementary material for: Evaluation of vector system in Saccharopolyspora erythraea and construction of new replicative vector
Source: Appl Microbiol Biotechnol. 2026 May 14;110(1):208. doi: 10.1007/s00253-026-13858-2 (PMC13346255; doi:10.1007/s00253-026-13858-2)
Supplement: Supplementary file 1 — (FASTA 35.2 KB) [file 253_2026_13858_MOESM1_ESM.fasta]

>E250144499L1C003R00800550297/1_CAGGATTCGAACCTGCGACACCCGCTTTAGGAGAGCGGTGCTCTATCCCCTGAGCTACGAGGGC
CAGGATTCGAACCTGCGACACCCGCTTTAGGAGAGCGGTGCTCTATCCCCTGAGCTACGAGGGCTTGGGTCGTGTG
>E250144499L1C003R00800550297/2_CAGGATTCGAACCTGCGACACCCGCTTTAGGAGAGCGGTGCTCTATCCCCTGAGCTACGAGGGC
ATATCGTGCGAAAAAGGATGGATATACCGAAAAAATCGCTATAATGACCCCGAAGCAGGGTTATGCAGCGGAAAAGATCC
GTCGACCTGCAGGCATGCTCCTCTAGAGTCCGTCTGACGCGTGTGGGGAGCACGCCGGCCCGCTCGGTAG
>E250144499L1C003R02904190003/1_CAGGATTCGAACCTGCGACACCCGCTTTAGGAGAGCGGTGCTCTATCCCCTGAGCTACGAGGGC
CAGGATTCGAACCTGCGACACCCGCTTTAGGAGAGCGGTGCTCTATCCCCTGAGCTACGAGGGCTTGGGTCGTGTGCGAC
CCATCCTGGAG
>E250144499L1C003R02904190003/2_CAGGATTCGAACCTGCGACACCCGCTTTAGGAGAGCGGTGCTCTATCCCCTGAGCTACGAGGGC
GCATCAGGTTCCGCACCTCACCGCGGTTCTCGTTGCGGTGACCCTCGTTGCCCATACCGCCCCCAGGACGCGGTGCGTAA
CGATCACCCGACCATACGCGCCCCCCGCCGCCCACCGCCCATCGCGCCCCTGACCACGGCTCGGCACCAC
>E250144499L1C004R00904677834/1_CAGGATTCGAACCTGCGACACCCGCTTTAGGAGAGCGGTGCTCTATCCCCTGAGCTACGAGGGC
CAGGATTCGAACCTGCGACACCCGCTTTAGGAGAGCGGTGCTCTATCCCCTGAGCTACGAGGGCTTGGGTCGTGTGCGAC
CCATCCT
>E250144499L1C004R00904677834/2_CAGGATTCGAACCTGCGACACCCGCTTTAGGAGAGCGGTGCTCTATCCCCTGAGCTACGAGGGC
GGCCTGCATCAGGTTCCGCACCTCACCGCGGTTCTCGTTGCGGTGACCCTCGTTGCCCATACCGCCCCCAGGACGCGGTG
CGTAACGATCACCCGACCATACGCGCCCCCCGCCGACCACCGCCCATCCCGCCCCTGACCCCGTCTCGGC
>E250144499L1C004R02901828378/1_CAGGATTCGAACCTGCGACACCCGCTTTAGGAGAGCGGTGCTCTATCCCCTGAGCTACGAGCGC
CAGGATTCGAACCTGCGACACCCGCTTTAGGAGAGCGGTGCTCTATCCCCTGAGCTACGAGCGCTTGGGTCGTGTGCGAC
CCA
>E250144499L1C005R00304461416/1_CAGGATTCGAACCTGCGACACCCGCTTTAGGACAGCGGTGCTCTATCCCCTGAGCTACGAGGGC
CAGGATTCGAACCTGCGACACCCGCTTTAGGACAGCGGTGCTCTATCCCCTGAGCTACGAGGGCTTGGGTCGTGTGCGAC
>E250144499L1C005R00304461416/2_CAGGATTCGAACCTGCGACACCCGCTTTAGGACAGCGGTGCTCTATCCCCTGAGCTACGAGGGC
CTCGTTGCCCATACCGCCCCCAGGACGCGGTGCGTAACGATCACCCGACCATACGCGCCCCCCGCCGACCACCGCCCATC
GCGCCCCTGACCACGTCTCGGCACCACGTGTCGCCCAAGCCACCGCCACCCGGTACCCTCCAGGATGGGC
>E250144499L1C005R03102769996/1_CAGGATTCGAACCTGCGACACCCGCTTTAGGAGAGCGGTGCTCTATCCCCTGAGCTACGAGGGC
CAGGATTCGAACCTGCGACACCCGCTTTAGGAGAGCGGTGCTCTATCCCCTGAGCTACGAGGGCTTGGGTCGTGTGCGAC
C
>E250144499L1C006R01303726834/1_CAGGATTCGAACCTGCGACACCCGCTTTAGGAGAGCGGTGCTCTATCCCCTGAGCTACGAGGGC
CAGGATTCGAACCTGCGACACCCGCTTTAGGAGAGCGGTGCTCTATCCCCTGAGCTACGAGGGCTTGGGTCGTGTGCGAC
CCATCCTG
>E250144499L1C006R01303726834/2_CAGGATTCGAACCTGCGACACCCGCTTTAGGAGAGCGGTGCTCTATCCCCTGAGCTACGAGGGC
CCTCTAGAGTCCGTCTGACGCGTGTGGGGAGCACGCCGGCCCGCTCGGTAGACAGCACTCTACGCATTGTGGCTGCTGTG
CACATCACTCTTTCGAGCGACGTGATCCGCAGGATTCCGTGGGGATGTGGCATCTATGTGGCATCCGGGT
>E250144499L1C006R02602009654/1_CAGGATTCGAACCTGCGACACCCGCTTTAGGAGAGCGGTGCTCTATCCCCTGAGCTACGAGGGC
CAGGATTCGAACCTGCGACACCCGCTTTAGGAGAGCGGTGCTCTATCCCCTGAGCTACGAGGGCTTGGGTCGTGT
>E250144499L1C007R00201996401/1_CAGGATTCGAACCTGCGACACCCGCTTTAGGAGAGCGGTGCTCTATCCCCTGAGCTACGAGGGC
CAGGATTCGAACCTGCGACACCCGCTTTAGGAGAGCGGTGCTCTATCCCCTGAGCTACGAGGGCTTGGGTCGTGTGCGAC
CCATCC
>E250144499L1C007R02703327477/1_CAGGATTCGAACCTGCGACACCCGCTTTAGGAGAGCGGTGCTCTATCCCCTGAGCTACGAGGGC
CAGGATTCGAACCTGCGACACCCGCTTTAGGAGAGCGGTGCTCTATCCCCTGAGCTACGAGGGCTTGGGTCGTGTG
>E250144499L1C007R02703327477/2_CAGGATTCGAACCTGCGACACCCGCTTTAGGAGAGCGGTGCTCTATCCCCTGAGCTACGAGGGC
CTCGTCCACGACGGAACCACCCCGGCCTGCATCAGGTTCCGCACCTCACCGCGGTTCTCGTTGCGGTGACCCTCGTTGCC
CATACCGCCCCCAGGACGCGGTGCGTAACGATCACCCGACCATACGCGCCCCCCGCCGACCGCCCCCCAT
>E250144499L1C008R00201387494/1_CAGGATTCGAACCTGCGACACCCGCTTTAGGAGAGCGGTGCTCTATCCCCTGAGCTACGAGGGC
CAGGATTCGAACCTGCGACACCCGCTTTAGGAGAGCGGTGCTCTATCCCCTGAGCTACGAGGGCTTGGGTCGTGTGCGAC
CCATCCTGGAGGGTACCG
>E250144499L1C008R00201387494/2_CAGGATTCGAACCTGCGACACCCGCTTTAGGAGAGCGGTGCTCTATCCCCTGAGCTACGAGGGC
CCGGCTTCACCGATGGCGTCTCGGGTCTCTCGCCGGAACAGCTCGTCCACGACGGAACCACCCCGGCCTGCATCACGTTC
CGCACCTCACCGCGGTTCTCGTTGCGGTGACCCTCGTTGCCCATACCGCCCCCACGACGCGGTCCGTAAC
>E250144499L1C010R01402163468/1_CAGGATTCGAACCTGCGACACCCGCTTTAGGAGAGCGGTGCTCTATCCCCTGAGCTACGAGGGC
CAGGATTCGAACCTGCGACACCCGCTTTAGGAGAGCGGTGCTCTATCCCCTGAGCTACGAGGGCTTGGGTCG
>E250144499L1C010R01402163468/2_CAGGATTCGAACCTGCGACACCCGCTTTAGGAGAGCGGTGCTCTATCCCCTGAGCTACGAGGGC
CTCTAGAGTCCGTCTGACGCGTGTGGGGAGCACGCCGGCCCGCTCGGTAGACAGCACTCTACGCATTGTGGCTGCTGTGC
ACATCACTCTTTCGAGCGACGTGATCCGCAGGATTCCGTGGGGATGTGGCATCTATGTGGCATCCGGGTA
>E250144499L1C011R00504037653/1_CAGGATTCGAACCTGCGACACCCGCTTTAGGAGAGCGGTGCTCTATCCCCTGAGCTACGAGGGC
CAGGATTCGAACCTGCGACACCCGCTTTAGGAGAGCGGTGCTCTATCCCCTGAGCTACGAGGGCTTGGGTCGTGTGCGAC
>E250144499L1C013R01002856634/1_CAGGATTCGAACCTGCGACACCCGCTTTAGGAGAGCGGTGCTCTATCCCCTGAGCTACGAGGGC
CAGGATTCGAACCTGCGACACCCGCTTTAGGAGAGCGGTGCTCTATCCCCTGAGCTACGAGGGC
>E250144499L1C013R01002856634/2_CAGGATTCGAACCTGCGACACCCGCTTTAGGAGAGCGGTGCTCTATCCCCTGAGCTACGAGGGC
CAGGGTTATGCAGCGGAAAAGATCCGTCGACCTGCAGGCATGCTCCTCTAGAGTCCGTCTGACGCGTGTGGGGAGCACGC
CGGCCCGCTCGGTAGACAGCACTCTACGCATTGTGGCTGCTGTGCACATCACTCTTTCGAGCGACGTGAT
>E250144499L1C014R03101626567/1_CAGGATTCGAACCTGCGACACCCGCTTTAGGAGAGGGGTGCTCTATCCCCTGAGCTACGGGGGC
CAGGATTCGAACCTGCGACACCCGCTTTAGGAGAGGGGTGCTCTATCCCCTGAGCTACGGGGGCTT
>E250144499L1C015R00400451281/1_CAGGATTCGAACCTGCGACACCCGCTTTAGGAGAGCGGTGCTCTATCCCCTGAGCTACGAGGGC
CAGGATTCGAACCTGCGACACCCGCTTTAGGAGAGCGGTGCTCTATCCCCTGAGCTACGAGGGCTTGGGTCGTGTGCGAC
CCATCCT
>E250144499L1C015R00400451281/2_CAGGATTCGAACCTGCGACACCCGCTTTAGGAGAGCGGTGCTCTATCCCCTGAGCTACGAGGGC
CCTCGTTGCCCATACCGCCCCCAGGACGCGGTGCGTAACGATCACCCGACCATACGCGCCCCCCGCCGACCACCGCCCAT
CGCGCCCCTGACCACGTCTCGGCACCACGTGTCGGCCAAGCCACCGCCACCCGGTACCCTCCAGGATGGG
>E250144499L1C015R01903543577/1_CAGGATTCGAACCTGCGACACCCGCTTTAGGAGAGCGGTGCTCTATCCCCTGAGCTACGAGGGC
CAGGATTCGAACCTGCGACACCCGCTTTAGGAGAGCGGTGCTCTATCCCCTGAGCTACGAGGGCTTGGGTCGTGTGCGAC
CCATCCTGGAGGGTACCGGG
>E250144499L1C015R01903543577/2_CAGGATTCGAACCTGCGACACCCGCTTTAGGAGAGCGGTGCTCTATCCCCTGAGCTACGAGGGC
AGTCCGTCTGACGCGTGTGGGGAGCACGCCGGCCCGCTCGGTAGACAGCACTCTACGCATTGTGGCTGCTGTGCACATCA
CTCTTTCGAGCGACGTGATCCGCAGGATTCCGTGGGGATGTGGCATCTATGTGGCATCCGGGTACGACAA
>E250144499L1C015R03502406872/1_CAGGATTCGAACCTGCGACACCCGCTTTAGGAGAGCGGTGCTCTATCCCCTGAGCTACGAGGGC
CAGGATTCGAACCTGCGACACCCGCTTTAGGAGAGCGGTGCTCTATCCCCTGAGCTACGAGGGCTTGGG
>E250144499L1C015R03502406872/2_CAGGATTCGAACCTGCGACACCCGCTTTAGGAGAGCGGTGCTCTATCCCCTGAGCTACGAGGGC
GGGTTATGCAGCGGAAAAGATCCGTCGACCTGCAGGCATGCTCCTCTAGAGTCCGTCTGACGCGTGTGGGGAGCACGCCG
GCCCGCTCGGTAGACAGCACTCTACGCATTGTGGCTGCTGTGCACATCACTCTTTCGAGCGACGTGATCC
>E250144499L1C016R00501293330/1_CAGGATTCGAACCTGCGACACCCGCTTTAGGAGAGCGGTGCTCTATCCCCTGAGCTACGAGGGC
CAGGATTCGAACCTGCGACACCCGCTTTAGGAGAGCGGTGCTCTATCCCCTGAGCTACGAGGGCTTGGGTCGTGTGCGAC
CCATCCTGGAGGGTACCGGG
>E250144499L1C016R00501293330/2_CAGGATTCGAACCTGCGACACCCGCTTTAGGAGAGCGGTGCTCTATCCCCTGAGCTACGAGGGC
GGGGAGCACGCCGGCCCGCTCGGTAGACAGCACTCTACGCATTGTGGCTGCTGTGCACATCACTCTTTCGAGCGACGTGA
TCCGCAGGATTCCGTGGGGATGTGGCATCTATGTGGCATCCGGGTACGACAACGGCCCCCCGTTCGAATG
>E250144499L1C016R00903596066/1_CAGGATTCGAACCTGCGACACCCGCTTTAGGGGAGCGGTGCTCTATCCCCTGAGCTACGGGGGG
CAGGATTCGAACCTGCGACACCCGCTTTAGGGGAGCGGTGCTCTATCCCCTGAGCTACGGGGGGTTGGGTCC
>E250144499L1C016R03601315904/1_CAGGATTCGAACCTGCGACACCCGCTTTAGGAGAGCGGTGCTCTATCCCCTGAGCTACGAGGGC
CAGGATTCGAACCTGCGACACCCGCTTTAGGAGAGCGGTGCTCTATCCCCTGAGCTACGAGGGCTTGGGTCGTGTG
>E250144499L1C017R00202729906/1_CAGGATTCGAACCTGCGACACCCGCTTTAGGAGAGCGGTGCTCTATCCCCTGAGCTACGAGGGC
CAGGATTCGAACCTGCGACACCCGCTTTAGGAGAGCGGTGCTCTATCCCCTGAGCTACGAGGGCTTGGGTCGTGTGC
>E250144499L1C018R00703900728/1_CAGGATTCGAACCTGCGACACCCGCTTTAGGAGAGCGGTGCTCTATCCCCTGAGCTACGAGGGC
CAGGATTCGAACCTGCGACACCCGCTTTAGGAGAGCGGTGCTCTATCCCCTGAGCTACGAGGGCTTGGGTCGTGTGCGAC
CCATCCTGG
>E250144499L1C018R00703900728/2_CAGGATTCGAACCTGCGACACCCGCTTTAGGAGAGCGGTGCTCTATCCCCTGAGCTACGAGGGC
CTCACCGCGGTTCTCGTTGCGGTGACCCTCGTTGCCCATACCGCCCCCAGGACGCGGTGCGTAACGATCACCCGACCATA
CGCGCCCCCCGCCGACCACCGCCCATCGCGCCCCTGACCACGTCTCGGCACCACGTGTCGGCCAAGCCAC
>E250144499L1C019R02500000645/1_CAGGATTCGAACCTGCGACACCCGCTTTAGGAGAGCGGTGCTCTATCCCCTGAGCTACGAGGGC
CAGGATTCGAACCTGCGACACCCGCTTTAGGAGAGCGGTGCTCTATCCCCTGAGCTACGAGGGCTTGGGTCGTGTGCGAC
CCATCCT
>E250144499L1C019R02500000645/2_CAGGATTCGAACCTGCGACACCCGCTTTAGGAGAGCGGTGCTCTATCCCCTGAGCTACGAGGGC
TCAGGTTCCGCACCTCACCGCGGTTCTCGTTGGGGTGACCCTCGTTGCCCATACCGCCCCCAGGACGCGGTGCGTAACGA
TCACCCGACCATACGCGCCCCCCCCCGGCCACCGCCCATCCCGCCCCTGACCCCGTCTCGGCACCACGGG
>E250144499L1C019R02603379426/1_CAGGATTCGAACCTGCGACACCCGCTTTAGGAGAGCGGTGCTCTATCCCCTGAGCTACGAGGGC
CAGGATTCGAACCTGCGACACCCGCTTTAGGAGAGCGGTGCTCTATCCCCTGAGCTACGAGGGCTTGGG
>E250144499L1C019R02603379426/2_CAGGATTCGAACCTGCGACACCCGCTTTAGGAGAGCGGTGCTCTATCCCCTGAGCTACGAGGGC
GGCATGCTCCTCTAGAGTCCGTCTGACGCGTGTGGGGAGCACGCCGGCCCGCTCGGTAGACAGCACTCTACGCATTGTGG
CTGCTGTGCACATCACTCTTTCGAGCGACGTGATCCGCAGGATTCCGTGGGGATGTGGCATCTATGTGGC
>E250144499L1C020R00600584875/1_CAGGATTCGAACCTGCGACACCCGCTTTAGGAGAGCGGTGCTCTATCCCCTGAGCTACGAGGGC
CAGGATTCGAACCTGCGACACCCGCTTTAGGAGAGCGGTGCTCTATCCCCTGAGCTACGAGGGCTTGGGTCGTGTGC
>E250144499L1C020R03903489920/1_CAGGATTCGAACCTGCGACACCCGCTTTAGGAGAGCGGTGCTCTATCCCCTGAGCTACGAGGGC
CAGGATTCGAACCTGCGACACCCGCTTTAGGAGAGCGGTGCTCTATCCCCTGAGCTACGAGGGCTTGGGTCGTGTGCGAC
CCATCC
>E250144499L1C020R03903489920/2_CAGGATTCGAACCTGCGACACCCGCTTTAGGAGAGCGGTGCTCTATCCCCTGAGCTACGAGGGC
AGGATGGATATACCGAAAAAATCGCTATAATGACCCCGAAGCAGGGTTATGCAGCGGAAAAGATCCGTCGACCTGCAGGC
ATGCTCCTCTACAGTCCGTCTGACGCGTGTGGGGAGCACGCCGGCCCGCTCGGTAGACAGCACTCTACGC
>E250144499L1C021R00203267445/1_CAGGATTCGAACCTGCGACACCCGCTTTAGGAGAGCGGTGCTCTATCCCCTGAGCTACGAGGGC
CAGGATTCGAACCTGCGACACCCGCTTTAGGAGAGCGGTGCTCTATCCCCTGAGCTACGAGGGCTTGGGTCG
>E250144499L1C023R01004866198/1_CAGGATTCGAACCTGCGACACCCGCTTTAGGAGAGCGGTGCTCTATCCCCTGAGCTACGAGGGC
CAGGATTCGAACCTGCGACACCCGCTTTAGGAGAGCGGTGCTCTATCCCCTGAGCTACGAGGGCTTGGGTCGTGTGCGAC
CCATCC
>E250144499L1C023R01004866198/2_CAGGATTCGAACCTGCGACACCCGCTTTAGGAGAGCGGTGCTCTATCCCCTGAGCTACGAGGGC
CTGCAGGCATGCTCCTCTAGAGTCCGTCTGACGCGTGTGGGGAGCACGCCGGCCCGCTCGGTAGACAGCACTCTACGCAT
TGTGGCTGCTGTGCACATCACTCTTTCGAGCGACGTGATCCGCAGGATTCCGTGGGGATGTGGCATCTAT
>E250144499L1C024R00301567632/1_CAGGATTCGAACCTGCGACACCCGCTTTAGGAGAGCGGTGCTCTATCCCCTGAGCTACGAGGGC
CAGGATTCGAACCTGCGACACCCGCTTTAGGAGAGCGGTGCTCTATCCCCTGAGCTACGAGGGCTTGGGTCGTGTGCGAC
>E250144499L1C024R00301567632/2_CAGGATTCGAACCTGCGACACCCGCTTTAGGAGAGCGGTGCTCTATCCCCTGAGCTACGAGGGC
GGGTTATGCAGCGGAAAAGATCCGTCGACCTGCAGGCATGCTCCTCTAGAGTCCGTCTGACGCGTGTGGGGAGCACGCCG
GCCCGCTCGGTAGACAGCACTCTACGCATTGTGGCTGCTGTGCACATCACTCTTTCGAGCGACGTGATCC
>E250144499L1C001R01801304126_CAGGATTCGAACCTGCGACACCCGCTTTAGGAGAGCGGTGCTCTATCCCCTGAGCTACGAGGGC
CAGGATTCGAACCTGCGACACCCGCTTTAGGAGAGCGGTGCTCTATCCCCTGAGCTACGAGGGCTTGGGTCGTGTGCGAC
CCATCCTGGAGGGTACCGGGTGGCGGTGGCTTGGCCGACACGTGGTGCCGAGACGTGGT
>E250144499L1C002R00603676589_CAGGATTCGAACCTGCGACACCCGCTTTAGGAGAGCGGTGCTCTATCCCCTGAGCTACGAGGGC
CAGGATTCGAACCTGCGACACCCGCTTTAGGAGAGCGGTGCTCTATCCCCTGAGCTACGAGGGCTTGGGTCGTGTGCGAC
CCATCCTGGAGGGTACCGGGT
>E250144499L1C002R02903379365_CAGGATTCGAACCTGCGACACCCGCTTTAGGAGAGCGGTGCTCTATCCCCTGAGCTACGAGGGC
CAGGATTCGAACCTGCGACACCCGCTTTAGGAGAGCGGTGCTCTATCCCCTGAGCTACGAGGGCTTGGGTCGTGTGCGAC
CCA
>E250144499L1C003R01604941100_CAGGATTCGAACCTGCGACACCCGCTTTAGGAGAGCGGTGCTCTATCCCCTGAGCTACGAGGGC
CAGGATTCGAACCTGCGACACCCGCTTTAGGAGAGCGGTGCTCTATCCCCTGAGCTACGAGGGCTTGGGTCGTGTGCGAC
CCATCCTGGAGGGTACCGGGTGGCGGTGGCTTGG
>E250144499L1C003R02900643231_CAGGATTCGAACCTGCGACACCCGCTTTAGGAGAGCGGTGCTCTATCCCCTGAGCTACGAGGGC
CAGGATTCGAACCTGCGACACCCGCTTTAGGAGAGCGGTGCTCTATCCCCTGAGCTACGAGGGCTTGGGTCGTGTGCGAC
CCATCCTG
>E250144499L1C007R02500134785_CAGGATTCGAACCTGCGACACCCGCTTTAGGAGAGCGGTGCTCTATCCCCTGAGCTACGAGGGC
CAGGATTCGAACCTGCGACACCCGCTTTAGGAGAGCGGTGCTCTATCCCCTGAGCTACGAGGGCTTGGGTCGTGTGCGAC
CCATCCTGGAGGGTACCGGGTGGCGGTGGCTTGGCCGACACGTGGTGCC
>E250144499L1C007R02803716612_CAGGATTCGAACCTGCGACACCCGCTTTAGGAGAGCGGTGCTCTATCCCCTGAGCTACGAGGGC
CAGGATTCGAACCTGCGACACCCGCTTTAGGAGAGCGGTGCTCTATCCCCTGAGCTACGAGGGCTTGGGTCGTGTGCGAC
CCATCCTGGAGGGTACCGGG
>E250144499L1C008R03504788409_CAGGATTCGAACCTGCGACACCCGCTTTAGGAGAGCGGTGCTCTATCCCCTGAGCTACGAGGGC
CAGGATTCGAACCTGCGACACCCGCTTTAGGAGAGCGGTGCTCTATCCCCTGAGCTACGAGGGCTTGGGTCGTGTGCGAC
CCATCCTGGAGG
>E250144499L1C008R03703383368_CAGGATTCGAACCTGCGACACCCGCTTTAGGAGAGCGGTGCTCTATCCCCTGAGCTACGAGGGC
CAGGATTCGAACCTGCGACACCCGCTTTAGGAGAGCGGTGCTCTATCCCCTGAGCTACGAGGGCTTGGGTCGTGTGCGAC
CCATCCTGGAGGGTACCGGGTGGCGGTGGCTTGGCCGACACGTGGTGCC
>E250144499L1C009R02600135516_CAGGATTCGAACCTGCGACACCCGCTTTAGGAGAGCGGTGCTCTATCCCCTGAGCTACGAGGGC
CAGGATTCGAACCTGCGACACCCGCTTTAGGAGAGCGGTGCTCTATCCCCTGAGCTACGAGGGCTTGGGTCGTGTGCGAC
CCATCC
>E250144499L1C009R02803196352_CAGGATTCGAACCTGCGACACCCGCTTTAGGAGAGCGGTGCTCTATCCCCTGAGCTACGAGGGC
CAGGATTCGAACCTGCGACACCCGCTTTAGGAGAGCGGTGCTCTATCCCCTGAGCTACGAGGGCTTGGGTCGTGTGCGAC
CCATCCTGGAGGGTACCGGGTGGCGGTGGCTTGGCCGACACGTGGTGCCGAGACGTGGTCAGGGG
>E250144499L1C010R01301829163_CAGGATTCGAACCTGCGACACCCGCTTTAGGAGAGGGGTGCTCTACCCCCTGAGCTACGAGGGC
CAGGATTCGAACCTGCGACACCCGCTTTAGGAGAGGGGTGCTCTACCCCCTGAGCTACGAGGGCTTGGGTCGTGTGCGAC
CCATCCTGGAGGGTACCGGGTGGCGGTGGCTTGGCCGACACGTGGTGCCGAGACGTGGTCAGGGG
>E250144499L1C010R02201708748_CAGGATTCGAACCTGCGACACCCGCTTTAGGAGAGCGGTGCTCTATCCCCTGAGCTACGAGGGC
CAGGATTCGAACCTGCGACACCCGCTTTAGGAGAGCGGTGCTCTATCCCCTGAGCTACGAGGGCTTGGGTCGTGTGCGAC
CCATCCTGGAGGGTACCGGGTGGCGGTG
>E250144499L1C010R02504077793_CAGGATTCGAACCTGCGACACCCGCTTTAGGAGAGCGGTGCTCTATCCCCTGAGCTACGAGGGC
CAGGATTCGAACCTGCGACACCCGCTTTAGGAGAGCGGTGCTCTATCCCCTGAGCTACGAGGGCTTGGGTCGTGTGCGAC
>E250144499L1C010R03503951411_CAGGATTCGAACCTGCGACACCCGCTTTAGGAGAGCGGTGCTCTATCCCCTGAGCTACGAGGGC
CAGGATTCGAACCTGCGACACCCGCTTTAGGAGAGCGGTGCTCTATCCCCTGAGCTACGAGGGCTTGGGTCGTGTGCGAC
CCATCC
>E250144499L1C011R02201556221_CAGGATTCGAACCTGCGACACCCGCTTTAGGAGAGCGGTGCTCTATCCCCTGAGCTACGAGGGC
CAGGATTCGAACCTGCGACACCCGCTTTAGGAGAGCGGTGCTCTATCCCCTGAGCTACGAGGGCTTGGGTCGTGTGCGAC
CC
>E250144499L1C012R03604978823_CAGGATTCGAACCTGCGACACCCGCTTTAGGAGAGCGGTGCTCTATCCCCTGAGCTACGAGGGC
CAGGATTCGAACCTGCGACACCCGCTTTAGGAGAGCGGTGCTCTATCCCCTGAGCTACGAGGGCTTGGGTCGTGTGCGAC
CCATCCTGGAGGGTACCGGGTGGCGGTGGCTTGGCCGACACGTGGTGCCGAGACGTGGTCAGGGGCGCGATGGGCGGTGG
TCGGCGGGGGGCGCGTATGGTCGGGTGATCGTTACGCACCGCGTCCTGGGGGCGGTATGGGCAACGAG
>E250144499L1C012R03904861135_CAGGATTCGAACCTGCGACACCCGCTTTAGGAGAGCGGTGCTCTATCCCCTGAGCTACGAGGGC
CAGGATTCGAACCTGCGACACCCGCTTTAGGAGAGCGGTGCTCTATCCCCTGAGCTACGAGGGCTTGGGTCGTGTGCGAC
C
>E250144499L1C013R01102418168_CAGGATTCGAACCTGCGACACCCGCTTTAGGAGAGCGGTGCTCTATCCCCTGAGCTACGAGGGC
CAGGATTCGAACCTGCGACACCCGCTTTAGGAGAGCGGTGCTCTATCCCCTGAGCTACGAGGGC
>E250144499L1C013R01403954022_CAGGATTCGAACCTGCGACACCCGCTTTAGGAGAGCGGTGCTCTATCCCCTGAGCTACGAGGGC
CAGGATTCGAACCTGCGACACCCGCTTTAGGAGAGCGGTGCTCTATCCCCTGAGCTACGAGGGCTTGGGTCGTGTGCGAC
CCATCCTGGAGGGTACCGGGTGGCGGTGGCTTGGCCGACACGTGGTGCCGAGACGTGGTCAGGGGCGCGATGGGCGGTGG
TCGGCGGGGGGCGCGTATGGTCGGGTGATCGTTACGCACCGC
>E250144499L1C013R02401619641_CAGGATTCGAACCTGCGACACCCGCTTTAGGAGAGCGGTGCTCTATCCCCTGAGCTACGAGGGC
CAGGATTCGAACCTGCGACACCCGCTTTAGGAGAGCGGTGCTCTATCCCCTGAGCTACGAGGGCTTGGGTCGTGTGCGAC
>E250144499L1C013R04204096486_CAGGATTCGAACCTGCGACACCCGCTTTAGGAGAGCGGTGCTCTATCCCCTGAGCTACGAGGGC
CAGGATTCGAACCTGCGACACCCGCTTTAGGAGAGCGGTGCTCTATCCCCTGAGCTACGAGGGCTTGGGTCGTGTGCGAC
C
>E250144499L1C014R01102444803_CAGGATTCGAACCTGCGACACCCGCTTTAGGAGAGCGGTGCTCTATCCCCTGAGCTACGAGGGC
CAGGATTCGAACCTGCGACACCCGCTTTAGGAGAGCGGTGCTCTATCCCCTGAGCTACGAGGGCTTGGGTCGTGTGCGAC
CCATCCTGGAGGGTACCGGGTGGCGGTGGCTTGGCCGACACGTGGTGCCGAGACGTGGTCAGGGG
>E250144499L1C015R02902114082_CAGGATTCGAACCTGCGACACCCGCTTTAGGAGAGCGGTGCTCTATCCCCTGAGCTACGAGGGC
CAGGATTCGAACCTGCGACACCCGCTTTAGGAGAGCGGTGCTCTATCCCCTGAGCTACGAGGGCTTGGGTCGTGTGCGAC
CCATCCTGGAGGGTACCGGG
>E250144499L1C016R00401398669_CAGGATTCGAACCTGCGACACCCGCTTTAGGAGAGCGGTGCTCTATCCCCTGAGCTACGAGGGC
CAGGATTCGAACCTGCGACACCCGCTTTAGGAGAGCGGTGCTCTATCCCCTGAGCTACGAGGGCTTGGGTCGTGTGCGAC
CCATCCTGGAGGGTACCGGGTGGCGGTGGCTTGGCCGACACGTGGTGCCGAGACGTGGTCAGGGGCGCGATGGGCGGTGG
TCGGCGGGGGGCGCGTATGGTCGGGTGATCGTTACGCACCGCGTCC
>E250144499L1C016R01101391151_CAGGATTCGAACCTGCGACACCCGCTTTAGGAGAGCGGTGCTCTATCCCCTGAGCTACGAGGGC
CAGGATTCGAACCTGCGACACCCGCTTTAGGAGAGCGGTGCTCTATCCCCTGAGCTACGAGGGCTTGGGTCGTGTGCGAC
CCATCCTGGAGG
>E250144499L1C017R02101139477_CAGGATTCGAACCTGCGACACCCGCTTTAGGAGAGCGGTGCTCTATCCCCTGAGCTACGAGGGC
CAGGATTCGAACCTGCGACACCCGCTTTAGGAGAGCGGTGCTCTATCCCCTGAGCTACGAGGGCTTGGGTCGTGTGCGAC
CCATCCTGGAGGGTACCGGGTGGCGGTGGCTTGG
>E250144499L1C017R03703973468_CAGGATTCGAACCTGCGACACCCGCTTTAGGAGAGCGGTGCTCTATCCCCTGAGCTACGAGGGC
CAGGATTCGAACCTGCGACACCCGCTTTAGGAGAGCGGTGCTCTATCCCCTGAGCTACGAGGGCTTGGGTCGTGTGCGAC
CCATCCTGGAGGGTACCGGGTGGCGGTGGCTTGG
>E250144499L1C018R03000224166_CAGGATTCGAACCTGCGACACCCGCTTTAGGAGAGCGGTGCTCTATCCCCTGAGCTACGAGGGC
CAGGATTCGAACCTGCGACACCCGCTTTAGGAGAGCGGTGCTCTATCCCCTGAGCTACGAGGGCTTGGGTCGTGTG
>E250144499L1C019R01203127547_CAGGATTCGAACCTGCGACACCCGCTTTAGGAGAGCGGTGCTCTATCCCCTGAGCTACGAGGGC
CAGGATTCGAACCTGCGACACCCGCTTTAGGAGAGCGGTGCTCTATCCCCTGAGCTACGAGGGCTTGGGTCGTG
>E250144499L1C019R02900893566_CAGGATTCGAACCTGCGACACCCGCTTTAGGAGAGCGGTGCTCTATCCCCTGAGCTACGAGGGC
CAGGATTCGAACCTGCGACACCCGCTTTAGGAGAGCGGTGCTCTATCCCCTGAGCTACGAGGGCTTGGGTCGTGTGCGAC
CCATCCTGGAGG
>E250144499L1C020R01001143172_CAGGATTCGAACCTGCGACACCCGCTTTAGGAGAGCGGTGCTCTATCCCCTGAGCTACGAGGGC
CAGGATTCGAACCTGCGACACCCGCTTTAGGAGAGCGGTGCTCTATCCCCTGAGCTACGAGGGCTTGGGTCGTGTGCGAC
CCATCCTGGAGGGTACCGGGTGGCGGTGGCTTGGCCGAC
>E250144499L1C021R02103937589_CAGGATTCGAACCTGCGACACCCGCTTTAGGAGAGCGGTGCTCTATCCCCTGAGCTACGAGGGC
CAGGATTCGAACCTGCGACACCCGCTTTAGGAGAGCGGTGCTCTATCCCCTGAGCTACGAGGGCTTGGGTCGTGTGCGAC
CCATCC
>E250144499L1C021R03900230236_CAGGATTCGAACCTGCGACACCCGCTTTAGGAGAGCGGTGCTCTATCCCCTGAGCTACGAGGGC
CAGGATTCGAACCTGCGACACCCGCTTTAGGAGAGCGGTGCTCTATCCCCTGAGCTACGAGGGCTTGGGTCGTGTGCGAC
CCATCCTGGAGGGTACCGGGTGGCGGTGGCTTGGCCGACACGTG
>E250144499L1C021R04104693195_CAGGATTCGAACCTGCGACACCCGCTTTAGGAGAGCGGTGCTCTATCCCCTGAGCTACGAGGGC
CAGGATTCGAACCTGCGACACCCGCTTTAGGAGAGCGGTGCTCTATCCCCTGAGCTACGAGGGCTTGGGTCGTGTGCGAC
CCATCCTGGAGGGTACCGGGTGGCGGTGGCTTGGCCGACAC
>E250144499L1C018R03900126854_CAGGATTCGAACCTGCGACACCCGCTTTAGGAGAGCGGTGCTCTATCCCCTGAGCTACGAGGGC
CAGGATTCGAACCTGCGACACCCGCTTTAGGAGAGCGGTGCTCTATCCCCTGAGCTACGAGGGCTTGGGTCGTGTGCGAC
CCATCCTGGAGGGTACCGGGTGGCGGTGGCTTGGCCGACACGTGGTGCCGAGACGTGGTCAGGGGCGCGATGGGCGGTGG
TCGGCGGGG
>E250144499L1C022R04000898136_CAGGATTCGAACCTGCGACACCCGCTTTAGGAGAGCGGTGCTCTATCCCCTGAGCTACGAGGGC
CAGGATTCGAACCTGCGACACCCGCTTTAGGAGAGCGGTGCTCTATCCCCTGAGCTACGAGGGCTTGGGTCGTGTGCGAC
CCATCCTGGAGGGTACCGGGTGGCGGTGGCTTGG
>E250144499L1C023R03202585718_CAGGATTCGAACCTGCGACACCCGCTTTAGGAGAGCGGTGCTCTATCCCCTGAGCTACGAGGGC
CAGGATTCGAACCTGCGACACCCGCTTTAGGAGAGCGGTGCTCTATCCCCTGAGCTACGAGGGCTTGGGTCGTGTGCGAC
C
>E250144499L1C023R03503968775_CAGGATTCGAACCTGCGACACCCGCTTTAGGAGAGCGGTGCTCTATCCCCTGAGCTACGAGGGC
CAGGATTCGAACCTGCGACACCCGCTTTAGGAGAGCGGTGCTCTATCCCCTGAGCTACGAGGGCTTGGGTCGTGTGCGAC
CCATCCTGGAGGGTACCGGGTGGCGGTGGCTTGGCCGACACGTGGTGCCGAGACGTGGTCAGGGGCGCGATGGGCGGTGG
TCGGCGGGGGGCGC
>E250144499L1C024R00702172314_CAGGATTCGAACCTGCGACACCCGCTTTAGGAGAGCGGTGCTCTATCCCCTGAGCTACGAGGGC
CAGGATTCGAACCTGCGACACCCGCTTTAGGAGAGCGGTGCTCTATCCCCTGAGCTACGAGGGCTTGGGTCGTGTGCGAC
CCATCCTGGAGGGTACCGGGTGGCGGTGGCTTGGCCGACACGTGGTGCCGAGACG
>E250144499L1C007R01004047547/1_GCGGGTGTCGCAGGTTCGAATCCTGCCGGGGGCGCAAAACCGCAGGGCACAGACGTGGGGGACT
GCGGGTGTCGCAGGTTCGAATCCTGCCGGGGGCGCAAAACCGCAGGGCACAGACGTGGGGGACTGATCTAGTTCAAGATC
AA
>E250144499L1C007R01004047547/2_GCGGGTGTCGCAGGTTCGAATCCTGCCGGGGGCGCAAAACCGCAGGGCACAGACGTGGGGGACT
CTGGACCGGGCCGGCCTCCCTCCTCGGGAGATCGCCGACTACCTCGGCCACGAGAAGATCAGCATGACGCAGGACGAGTA
CATGGACCGGCACACGGCGGAAGCTCGGTGGCCGATGCCCTGGTCAACCTCGATCCGACGGCGTGAGGCA
>E250144499L1C007R03000713884/1_GCGGGTGTCGCAGGTTCGAATCCTGCCGGGGGCGCAAGACCGCAGGGCACAGACGTGGGGGACT
GCGGGTGTCGCAGGTTCGAATCCTGCCGGGGGCGCAAGACCGCAGGGCACAGACGTGGGGGACTGATCTAGTTCAAGATC
AACCGCCACTTTA
>E250144499L1C008R00803002543/1_GCGGGTGTCGCAGGTTCGAATCCTGCCGGGGGCGCAAAACCGCAGGGCACAGACGTGGGGGACT
GCGGGTGTCGCAGGTTCGAATCCTGCCGGGGGCGCAAAACCGCAGGGCACAGACGTGGGGGACTGATCTAGTTCAAGATC
AACCCCCACTTTA
>E250144499L1C008R00803002543/2_GCGGGTGTCGCAGGTTCGAATCCTGCCGGGGGCGCAAAACCGCAGGGCACAGACGTGGGGGACT
CCGGCACCTGGTCGCGACGGTGCTGGACCGGGCCGGCCTCCCTCCTCGGGAGATCGCCGACTACCTCGGCCACGAGAAGA
TCAGCATGACGCAGGACGAGTACATGGACCGGCACACGGCGGAAGCTCGGTGGCCGATGGCCTGGTCAAC
>E250144499L1C009R00102744078/1_GCGGGTGTCGCAGGTTCGAATCCTGCCGGGGGCGCAAAACCGCAGGGCACAGACGTGGGGGACT
GCGGGTGTCGCAGGTTCGAATCCTGCCGGGGGCGCAAAACCGCAGGGCACAGACGTGGGGGACTGATCTAGTTCAAGATC
AACCCCCACTTTATCCCCA
>E250144499L1C010R01402378287/1_GCGGGTGTCGCAGGTTCGAATCCTGCCGGGGGCGCAAAACCGCAGGGCACAGACGTGGGGGACT
GCGGGTGTCGCAGGTTCGAATCCTGCCGGGGGCGCAAAACCGCAGGGCACAGACGTGGGGGACTGATCTAGTTCAAGATC
AACCCCCAC
>E250144499L1C010R01402378287/2_GCGGGTGTCGCAGGTTCGAATCCTGCCGGGGGCGCAAAACCGCAGGGCACAGACGTGGGGGACT
GTCGAAGGTGACGTGGTTGTACCAGCATTCGCCGGCCGACGTGGCGGCGAAGGTGCGGGCGGCGATGGCTCCCGAGACCG
AGGGTGTTCGAACGCTGCGGGCGGTGTGACGGCGGATGGCACGCAGATGCCACAGGGATGCCACAACACC
>E250144499L1C010R03302350291/1_GCGGGTGTCGCAGGTTCGAATCCTGCCGGGGGCGCAAAACCGCAGGGCACAGACGTGGGGGACT
GCGGGTGTCGCAGGTTCGAATCCTGCCGGGGGCGCAAAACCGCAGGGCACAGACGTGGGGGACTGATCTAGTTCAAGATC
AACCCCCACTTTATCCC
>E250144499L1C011R01201924406/1_GCGGGTGTCGCAGGTTCGAATCCTGCCGGGGGCGCAAAACCGCAGGGCACAGACGTGGGGGACT
GCGGGTGTCGCAGGTTCGAATCCTGCCGGGGGCGCAAAACCGCAGGGCACAGACGTGGGGGACTGATCTAGTTCAAGATC
AACCCCCACTTTA
>E250144499L1C011R04100575623/1_GCGGGTGTCGCAGGTTCGAATCCTGCCGGGGGCGCAAAACCGCAGGGCACAGACGTGGGGGACT
GCGGGTGTCGCAGGTTCGAATCCTGCCGGGGGCGCAAAACCGCAGGGCACAGACGTGGGGGACTGATCTAGTTCAAGATC
AACCCCC
>E250144499L1C012R00204021149/1_GCGGGTGTCGCAGGTTCGAATCCTGCCGGGGGCGCAAAACCGCAGGGCACAGACGTGGGGGACT
GCGGGTGTCGCAGGTTCGAATCCTGCCGGGGGCGCAAAACCGCAGGGCACAGACGTGGGGGACTGATCTAGTTCAAGATC
AACCCCCACTTTATC
>E250144499L1C012R01700043449/1_GCGGGTGTCGCAGGTTCGAATCCTGCCGGGGGCGCAAAACCGCAGGGCACAGACGTGGGGGACT
GCGGGTGTCGCAGGTTCGAATCCTGCCGGGGGCGCAAAACCGCAGGGCACAGACGTGGGGGACTGA
>E250144499L1C012R02900580749/1_GCGGGTGTCGCAGGTTCGAATCCTGCCGGGGGCGCAAAACCGCAGGGCACAGACGTGGGGGACT
GCGGGTGTCGCAGGTTCGAATCCTGCCGGGGGCGCAAAACCGCAGGGCACAGACGTGGGGGACTGATCTAGTTCAAGATC
AACCCCCACTTTATCCCCA
>E250144499L1C012R02900580749/2_GCGGGTGTCGCAGGTTCGAATCCTGCCGGGGGCGCAAAACCGCAGGGCACAGACGTGGGGGACT
GGGAGATCGCCGACTACCTCGGCCACGAGAAGATCAGCATGACGCAGGACGAGTACATGGACCGGCACACGGCGGAAGCT
CGGTGGCCGATGCCCTGGTCAACCTCGATCCGACGGCGTGAGGCAATTGGGGGGATAGAGAGGGGGGGGG
>E250144499L1C012R04100298864/1_GCGGGTGTCGCAGGTTCGAATCCTGCCGGGGGCGCAAAACCGCAGGGCACAGACGTGGGGGACT
GCGGGTGTCGCAGGTTCGAATCCTGCCGGGGGCGCAAAACCGCAGGGCACAGACGTGGGGGACTGATCTAGTTCAAGATC
AACCCCCACTTTATCCCCAC
>E250144499L1C012R04100298864/2_GCGGGTGTCGCAGGTTCGAATCCTGCCGGGGGCGCAAAACCGCAGGGCACAGACGTGGGGGACT
GCGGCGAAGGTGCGGGCGGCGATGGCTCCCGAGACCGAGGGTGTTCGAACGCTGCGGGCGGTGTGACGCCGGATGCCACG
CAGATGCCACAGGGATGCCACAACACCCCCTCACTGAGACTCACCGAGACTCACTGAAACTCATTTATGC
>E250144499L1C013R02002641317/1_GCGGGTGTCGCAGGTTCGAATCCTGCCGGGGGCGCAAAACCGCAGGGCACAGACGTGGGGGACT
GCGGGTGTCGCAGGTTCGAATCCTGCCGGGGGCGCAAAACCGCAGGGCACAGACGTGGGGGACTGATCTAGTTCAAGATC
AACCCCCACTTTATCCC
>E250144499L1C013R03402062834/1_GCGGGTGTCGCAGGTTCGAATCCTGCCGGGGGCGCAAAACCGCAGGGCACAGACGTGGGGGACT
GCGGGTGTCGCAGGTTCGAATCCTGCCGGGGGCGCAAAACCGCAGGGCACAGACGTGGGGGACTGATCTAGTTCAAGATC
AACCCCCACTTTATCCCCAC
>E250144499L1C014R00204012088/1_GCGGGTGTCGCAGGTTCGAATCCTGCCGGGGGCGCAAAACCGGAGGGCACAGACGTGGGGGACT
GCGGGTGTCGCAGGTTCGAATCCTGCCGGGGGCGCAAAACCGGAGGGCACAGACGTGGGGGACTGATCTAGTTCAAG
>E250144499L1C014R00604699143/1_GCGGGTGTCGCAGGTTCGAATCCTGCCGGGGGCGCAAAACCGCAGGGCACAGACGTGGGGGACT
GCGGGTGTCGCAGGTTCGAATCCTGCCGGGGGCGCAAAACCGCAGGGCACAGACGTGGGGGACTGATCTAGTT
>E250144499L1C014R01702862620/1_GCGGGTGTCGCAGGTTCGAATCCTGCCGGGGGCGCAAAACCGCAGGGCACAGACGTGGGGGACT
GCGGGTGTCGCAGGTTCGAATCCTGCCGGGGGCGCAAAACCGCAGGGCACAGACGTGGGGGACTGATCTAGTTCAAGATC
AACCCCCACTTTATC
>E250144499L1C014R03401800543/1_GCGGGTGTCGCAGGTTCGAATCCTGCCGGGGGCGCAAAACCGCAGGGCACAGACGTGGGGGACT
GCGGGTGTCGCAGGTTCGAATCCTGCCGGGGGCGCAAAACCGCAGGGCACAGACGTGGGGGACTGATC
>E250144499L1C015R01901884509/1_GCGGGTGTCGCAGGTTCGAATCCTGCCGGGGGCGCAAAACCGCAGGGCACAGACGTGGGGGACT
GCGGGTGTCGCAGGTTCGAATCCTGCCGGGGGCGCAAAACCGCAGGGCACAGACGTGGGGGACTGATCTAGTTCAAGA
>E250144499L1C017R04101429960/1_GCGGGTGTCGCAGGTTCGAATCCTGCCGGGGGCGCAAGACCGCAGGGCACAGACGTGGGGGACT
GCGGGTGTCGCAGGTTCGAATCCTGCCGGGGGCGCAAGACCGCAGGGCACAGACGTGGGGGACTGATC
>E250144499L1C020R02501406195/1_GCGGGTGTCGCAGGTTCGAATCCTGCCGGGGGCGCAAAACCGCAGGGCACAGACGTGGGGCACT
GCGGGTGTCGCAGGTTCGAATCCTGCCGGGGGCGCAAAACCGCAGGGCACAGACGTGGGGCACTGATCTAGTTCAA
>E250144499L1C020R02501406195/2_GCGGGTGTCGCAGGTTCGAATCCTGCCGGGGGCGCAAAACCGCAGGGCACAGACGTGGGGCACT
CCTGGTCGCGACGGTGCTGGACCGGGCCGGCCTCCCTCCTCGGGAGATCGCCGACTACCTCGGCCACGAGACGATCAGCA
TGACGCAGGACGAGGACATGGACCGGCACACGGCGGAAGCTCGGTGGCGGATGCCCTGGTCAGCCTCGAT
>E250144499L1C023R02001300666/1_GCGGGTGTCGCAGGTTCGAATCCTGCCGGGGGCGCAAAACCGCAGGGCACAGACGTGGGGGACT
GCGGGTGTCGCAGGTTCGAATCCTGCCGGGGGCGCAAAACCGCAGGGCACAGACGTGGGGGACTGA
>E250144499L1C023R03303549647/1_GCGGGTGTCGCAGGTTCGAATCCTGCCGGGGGCGCAAAACCGCAGGGCACAGACGTGGGGGTCT
GCGGGTGTCGCAGGTTCGAATCCTGCCGGGGGCGCAAAACCGCAGGGCACAGACGTGGGGGTCTGAGCT
>E250144499L1C023R03303549647/2_GCGGGTGTCGCAGGTTCGAATCCTGCCGGGGGCGCAAAACCGCAGGGCACAGACGTGGGGGTCT
CCTCGGCCACGAGAAGATCAGCATGACGCAGGACGAGTACATGGACCGGCACACGGCGGAAGCTCGGTGGCCGATGCCCT
GGTCAACCTCGATCCGACGGCGTGAGGCAATTGTGGGGATAAAGTGGGGGTTGATCTTGAACTAGATCAG
>E250144499L1C002R00904940917_GCGGGTGTCGCAGGTTCGAATCCTGCCGGGGGCGCAAAACCGCAGGGCACAGACGTGGGGGACT
GCGGGTGTCGCAGGTTCGAATCCTGCCGGGGGCGCAAAACCGCAGGGCACAGACGTGGGGGACTGATCTAGTTCAAGATC
AACCCCCACTTTATCCCCACAATTGCCTCACGCCGTCGGATCGAGGTTGACCAGGGCATCGGCCACCGAGCTTCCGCCGT
GTGCCGGTCCATGTACTCGTCC
>E250144499L1C002R01904262025_GCGGGTGTCGCAGGTTCGAATCCTGCCGGGGGCGCAAAACCGCAGGGCACAGACGTGGGGGACT
GCGGGTGTCGCAGGTTCGAATCCTGCCGGGGGCGCAAAACCGCAGGGCACAGACGTGGGGGACTGATCTAGTTCAAGATC
AACCCCCACTTTATCCCCACAATTGCCTCACGCCGTCGGAT
>E250144499L1C002R03401570313_GCGGGTGTCGCAGGTTCGAATCCTGCCGGGGGCGCAAAACCGCAGGGCACAGACGTGGGGGACT
GCGGGTGTCGCAGGTTCGAATCCTGCCGGGGGCGCAAAACCGCAGGGCACAGACGTGGGGGACTGATCTAGTTCAAGATC
AACCCCCACTTTATCCCCACAATTGCCTCACGCCGTCGGATCGAGGTTGACCAGGGCATCGGCCACCGAGCTTCCGCCGT
GTGCCGGTC
>E250144499L1C002R03802812542_GCGGGTGTCGCAGGTTCGAATCCTGCCGGGGGCGCAAAACCGCAGGGCACAGACGTGGGGGACT
GCGGGTGTCGCAGGTTCGAATCCTGCCGGGGGCGCAAAACCGCAGGGCACAGACGTGGGGGACTGATCTAGTTCAAGATC
AACCCCCACTTTATCCCCACAATTGCCTCACGCCGTCGGATCGAGGTTGACCAGGGCATCGGCCACCGAGCTTCCGCCGT
GTGCCGGTCCATGTACTCGTCCTGCGTCATGCTGATCTT
>E250144499L1C004R01002028037_GCGGGTGTCGCAGGTTCGAATCCTGCCGGGGGCGCAAAACCGCAGGGCACAGACGTGGGGGACT
GCGGGTGTCGCAGGTTCGAATCCTGCCGGGGGCGCAAAACCGCAGGGCACAGACGTGGGGGACTGATCTAGTTCAAGATC
AACCCCCACTTTATCCCCACAATTGCCTC
>E250144499L1C004R02500990907_GCGGGTGTCGCAGGTTCGAATCCTGCCGGGGGCGCAAAACCGCAGGGCACAGACGTGGGGGACT
GCGGGTGTCGCAGGTTCGAATCCTGCCGGGGGCGCAAAACCGCAGGGCACAGACGTGGGGGACTGATCTAGTTCAAGATC
AACCCCCACTTTATCCCCACAATTGCCTCACGCCGTCGGATCGAGGTTGACCAGGGCATCGGCCACCGAGCTTCCGCCGT
GTGCCGGTCCATGTACTCGTCCTGCGTCATGCTGATCTTC
>E250144499L1C004R04003721427_GCGGGTGTCGCAGGTTCGAATCCTGCCGGGGGCGCAAAACCGCAGGGCACAGACGTGGGGGACT
GCGGGTGTCGCAGGTTCGAATCCTGCCGGGGGCGCAAAACCGCAGGGCACAGACGTGGGGGACTGATCTAGTTCAAGATC
AACCCCCACTTTATCCCCACAA
>E250144499L1C005R00903633495_GCGGGTGTCGCAGGTTCGAATCCTGCCGGGGGCGCAAAACCGCAGGGCACAGACGTGGGGGACT
GCGGGTGTCGCAGGTTCGAATCCTGCCGGGGGCGCAAAACCGCAGGGCACAGACGTGGGGGACTGATCTAGTTCAAGATC
AACCCCCACTTTATCCCCACAATTGCCTCACGCCGTCGGATCGAGGTTGACCAGGGCATCGGCCACCGAGCTTCCGCCGT
GTGCC
>E250144499L1C006R01703308065_GCGGGTGTCGCAGGTTCGAATCCTGCCGGGGGCGCAAAACCGCAGGCCACAGACGTGGGGGACT
GCGGGTGTCGCAGGTTCGAATCCTGCCGGGGGCGCAAAACCGCAGGCCACAGACGTGGGGGACTGATCTAGTTCAAGATC
AACCCCCACTTTATCCCCACAATTGCC
>E250144499L1C006R02904549940_GCGGGTGTCGCAGGTTCGAATCCTGCCGGGGGCGCAAAACCGCAGGGCAGAGACGTGGGGGACT
GCGGGTGTCGCAGGTTCGAATCCTGCCGGGGGCGCAAAACCGCAGGGCAGAGACGTGGGGGACTGATCTAGTTCAAGATC
AACCCCCACTTTATCCCCAGAATTGCCTCACGCCGTCG
>E250144499L1C007R02702967569_GCGGGTGTCGCAGGTTCGAATCCTGCCGGGGGCGCAAAACCGCAGGGCACAGACGTGGGGGACT
GCGGGTGTCGCAGGTTCGAATCCTGCCGGGGGCGCAAAACCGCAGGGCACAGACGTGGGGGACTGATCTAGTTCAA
>E250144499L1C008R01102287585_GCGGGTGTCGCAGGTTCGAATCCTGCCGGGGGCGCAAAACCGCAGGGCACAGACGTGGGGGACT
GCGGGTGTCGCAGGTTCGAATCCTGCCGGGGGCGCAAAACCGCAGGGCACAGACGTGGGGGACTGATCTAGTTCAAGATC
AACCCCCACTTTATCCCCACAATTGCCTCACGCCGTCGGATCGAGGT
>E250144499L1C008R02501038086_GCGGGTGTCGCAGGTTCGAATCCTGCCGGGGGCGCAAAACCGCAGGGCACAGACGTGGGGGACT
GCGGGTGTCGCAGGTTCGAATCCTGCCGGGGGCGCAAAACCGCAGGGCACAGACGTGGGGGACTGATCTAGTTCAAGATC
AACCCCCACTTTATCC
>E250144499L1C008R02603061224_GCGGGTGTCGCAGGTTCGAATCCTGCCGGGGGCGCAAAACCGCAGGGCACAGACGTGGGGGACT
GCGGGTGTCGCAGGTTCGAATCCTGCCGGGGGCGCAAAACCGCAGGGCACAGACGTGGGGGACTGATCTAGTTCAAGATC
AACCCCCACTTTATCCCCACAATTGCCTCACGCCGTCGGATCGAGGTTGACCAGGGCATCGGCCACCGAGCTTCCGCCGT
GTGCCGGTCCATGTACTCGT
>E250144499L1C008R03704646717_GGGGGTGTCGCAGGTTCGAATCCTGCCGGGGGCGCAAAACCGCAGGGCACAGACGTGGGGGACT
GGGGGTGTCGCAGGTTCGAATCCTGCCGGGGGCGCAAAACCGCAGGGCACAGACGTGGGGGACTGATCTAGTTCAAGATC
AACCCCCACTTTATCCCCACAATTGCCTCACGCCGTCGGATCGAGGTTGACCAG
>E250144499L1C008R03900483787_GCGGGTGTCGCAGGTTCGAATCCTGCCGGGGGCGCAAAACCGCAGGGCACAGACGTGGGGGACT
GCGGGTGTCGCAGGTTCGAATCCTGCCGGGGGCGCAAAACCGCAGGGCACAGACGTGGGGGACTGATCTAGTTCAAGATC
AACCCCCACTTTATCCCCACAATTGCCTCACGCCGTCGGATCGAGGTTGACCAGGGCATCGGCCACCGAG
>E250144499L1C010R02602041258_GCGGGTGTCGCAGGTTCGAATCCTGCCGGGGGCGCAAAACCGCAGGGCACAGACGTGGGGGACT
GCGGGTGTCGCAGGTTCGAATCCTGCCGGGGGCGCAAAACCGCAGGGCACAGACGTGGGGGACTGATCTAGTTCAAGATC
AACCCCCACTTTATCCCCACAATTGCCTCACCCCGTCGGATCGAGGTTGACCAGGGCATCGGCCACCGAGCTTCCGCCGT
GTGCCGGTCCATGTACTCGTCC
>E250144499L1C011R02301907539_GCGGGTGTCGCAGGTTCGAATCCTGCCGGGGGCGCAAAACCGCAGGGCACAGACGTGGGGGACT
GCGGGTGTCGCAGGTTCGAATCCTGCCGGGGGCGCAAAACCGCAGGGCACAGACGTGGGGGACTGATCTAGTTCAAGATC
AACCCCCACTTTATCCCCACAATTGCCTCACGCCGTCGGATCGAGGTTGAC
>E250144499L1C012R00401822418_GCGGGTGTCGCAGGTTCGAATCCTGCCGGGGGCGCAAAACCGCAGGGCATAGACGTGGGGGACT
GCGGGTGTCGCAGGTTCGAATCCTGCCGGGGGCGCAAAACCGCAGGGCATAGACGTGGGGGACTGATCTAGTTCAAGATC
AACCCCCACTTTATCCCCACAATTGCCTCACGCCGTCGGATCGAGGTTGACCAGGGCATCGGCCACCGAGCTTCCGCCGT
GTGCCGGTCCATGTACTCG
>E250144499L1C012R03601985459_GCGGGTGTCGCAGGTTCGAATCCTGCCGGGGGCGCAAAACCGCAGGGCACAGACGTGGGGGACT
GCGGGTGTCGCAGGTTCGAATCCTGCCGGGGGCGCAAAACCGCAGGGCACAGACGTGGGGGACTGATCTAGTTCAAGATC
AACCCCCACTTTATCCCCACAATTGCCTCACGCCGTCGGATCGAGGTTGACCAGGGCATCGGCCACCGAGCTTCCGCCGT
GTGCCGGTCCATGTACTC
>E250144499L1C013R01003422902_GCGGGTGTCGCAGGTTCGAATCCTGCCGGGGGCGCAAAACCGCAGGGCACAGACGTGGGGGACT
GCGGGTGTCGCAGGTTCGAATCCTGCCGGGGGCGCAAAACCGCAGGGCACAGACGTGGGGGACTGATCTAGTTCAAGATC
AACCCCCACTTTATCC
>E250144499L1C014R02401042863_GCGGGTGTCGCAGGTTCGAATCCTGCCGGGGGCGCAAAACCGCAGGGCACAGACGTGGGGGACT
GCGGGTGTCGCAGGTTCGAATCCTGCCGGGGGCGCAAAACCGCAGGGCACAGACGTGGGGGACTGATCTAGTTCAAGATC
AACCCCCACTTTATCCCCACAATTGCCTCACGCCGTCGGATCGAGGTTGACCAGGGCATCGGCCACCGAGCTTCCGCCGT
GTGCCGGTCCATGTACTCGTCCTGCGTCATGC
>E250144499L1C014R02502758089_GCGGGTGTCGCAGGTTCGAATCCTGCCGGGGGCGCAAAACCGCAGGGCACAGACGTGGGGGACT
GCGGGTGTCGCAGGTTCGAATCCTGCCGGGGGCGCAAAACCGCAGGGCACAGACGTGGGGGACTGATCTAGTTCAAGATC
AACCCCCACTTTATC
>E250144499L1C016R00400047799_GCGGGTGTCGCAGGTTCGAATCCTGCCGGGGGCGCAAAACCGCAGGGCACAGACGTGGGGGACT
GCGGGTGTCGCAGGTTCGAATCCTGCCGGGGGCGCAAAACCGCAGGGCACAGACGTGGGGGACTGATCTAGTTCAAGATC
AACCCCCACTTTATCCCCACAATTGCCTCACGCCGTCGGATCGAGGTTGACCAGGGCATC
>E250144499L1C016R01001436228_GCGGGTGTCGCAGGTTCGAATCCTGCCGGGGGCGCAAAACCGCAGGGCACAGACGTGGGGGACT
GCGGGTGTCGCAGGTTCGAATCCTGCCGGGGGCGCAAAACCGCAGGGCACAGACGTGGGGGACTGATCTAGTTCAAGATC
AACCCCCACTTTATCCCCACAATTGCCTCACG
>E250144499L1C016R03301086811_GCGGGTGTCGCAGGTTCGAATCCTGCCGGGGGCGCAAAACCGCAGGGCACAGACGTGGGGGACT
GCGGGTGTCGCAGGTTCGAATCCTGCCGGGGGCGCAAAACCGCAGGGCACAGACGTGGGGGACTGATCTAGTTCAAGATC
AACCCCCACTTTATCCCCACAATTGCCTCA
>E250144499L1C017R00704853390_GCGGGTGTCGCAGGTTCGAATCCTGCCGGGGGCGCAAAACCGCAGGGCACAGACGTGGGGGACT
GCGGGTGTCGCAGGTTCGAATCCTGCCGGGGGCGCAAAACCGCAGGGCACAGACGTGGGGGACTGATCTAGTTCAAGATC
AACCCCCACTTTATCCCCACAATTGCCTCACGCCGTCGGATCGAGGTTGACCAGGGCATCGGCCACCGAGCTTCCGCCGT
GTGCCGGTCCATGTACTCGTCCTGCGTCATGCTGATCTTCTCGTGGCCGAGG
>E250144499L1C017R02303574263_GCGGGTGTCGCAGGTTCGAATCCTGCCGGGGGCGCAAAACCGCAGGGCACAGACGTGGGGGACT
GCGGGTGTCGCAGGTTCGAATCCTGCCGGGGGCGCAAAACCGCAGGGCACAGACGTGGGGGACTGATCTAGTTCAAGATC
AACCCCCACTTTATCCCCACAATTGCCTCACGCCGTCGGATCGAGGTTGACCAGGG
>E250144499L1C017R04002889688_GCGGGTGTCGCAGGTTCGAATCCTGCCGGGGGCGCAAAACCGCAGGGCACAGACGTGGGGGACT
GCGGGTGTCGCAGGTTCGAATCCTGCCGGGGGCGCAAAACCGCAGGGCACAGACGTGGGGGACTGATCTAGTTCAAGATC
AACCCCCACTTTATCCCCACAATTGCCTCACGCCGTCGGATCGAGGTTGACCAGGGCATCGG
>E250144499L1C018R00201398988_GCGGGTGTCGCAGGTTCGAATCCTGCCGGGGGCGCAAAACCGCAGGGCACAGACGTGGGGGACT
GCGGGTGTCGCAGGTTCGAATCCTGCCGGGGGCGCAAAACCGCAGGGCACAGACGTGGGGGACTGATCTAGTTCAAGATC
AACCCCCACTTTATCCCCACAATTGCCTCACGCCGTCGGATCGAGGTTGACCAGGGCATCGGCCACCGAGCTTCCGCCGT
GTGCCGG
>E250144499L1C018R00305007346_GCGGGTGTCGCAGGTTCGAATCCTGCCGGGGGCGCAAAACCGCAGGGCACAGACGTGGGGGACT
GCGGGTGTCGCAGGTTCGAATCCTGCCGGGGGCGCAAAACCGCAGGGCACAGACGTGGGGGACTGATCTA
>E250144499L1C018R00500528210_GCGGGTGTCGCAGGTTCGAATCCTGCCGGGGGCGCAAAACCGCAGGGCACAGACGTGGGGGACT
GCGGGTGTCGCAGGTTCGAATCCTGCCGGGGGCGCAAAACCGCAGGGCACAGACGTGGGGGACTGATCTAGTTCAAGATC
AACCCCCACTTTATCCCCACAATTGCCTCACGCCGTCGGATCGAGGTTGACCAG
>E250144499L1C018R03300244882_GCGGGTGTCGCAGGTTCGAATCCTGCCGGGGGCGCAAAACCGCAGGGCACAGACGTGGGGGACT
GCGGGTGTCGCAGGTTCGAATCCTGCCGGGGGCGCAAAACCGCAGGGCACAGACGTGGGGGACTGATCTAGTTCAAGATC
AACCCCCACTTTATCCCCACAATTGCCTCACGCCGTCGGAT
>E250144499L1C018R03602873993_GCGGGTGTCGCAGGTTCGAATCCTGCCGGGGGCGCAAAACCGCAGGGCACAGACGTGGGGGACT
GCGGGTGTCGCAGGTTCGAATCCTGCCGGGGGCGCAAAACCGCAGGGCACAGACGTGGGGGACTGATCT
>E250144499L1C019R02302939560_GCGGGTGTCGCAGGTTCGAATCCTGCCGGGGGCGCAAAACCGCAGGGCACAGACGTGGGGGACT
GCGGGTGTCGCAGGTTCGAATCCTGCCGGGGGCGCAAAACCGCAGGGCACAGACGTGGGGGACTGATCTAGTTCAAGATC
A
>E250144499L1C020R03100597397_GCGGGTGTCGCAGGTTCGAATCCTGCCGGGGGCGCAAAACCGCAGGGCACAGACGTGGGGGACT
GCGGGTGTCGCAGGTTCGAATCCTGCCGGGGGCGCAAAACCGCAGGGCACAGACGTGGGGGACTGATCTAGTTCAAGATC
AACCCCCACTTTATCCC
>E250144499L1C020R03200595931_GCGGGTGTCGCAGGTTCGAATCCTGCCGGGGGCGCAAAACCGCAGGGCACAGACGTGGGGGACT
GCGGGTGTCGCAGGTTCGAATCCTGCCGGGGGCGCAAAACCGCAGGGCACAGACGTGGGGGACTGATCTAGTTCAAGATC
AACCCCCACTTTATCCCCACAATTGCCTCACGCCGTCGGATCGAGGTTGACCAGGGCATCGGCCACCGAGCTTCCGCCGT
GTGCC
>E250144499L1C020R03504854889_GCGGGTGTCGCAGGTTCGAATCCTGCCGGGGGCGCAAAACCGCAGGGCACAGACGTGGGGGACT
GCGGGTGTCGCAGGTTCGAATCCTGCCGGGGGCGCAAAACCGCAGGGCACAGACGTGGGGGACTGATCTAGTTCAAGATC
AACCCCCACTTTATCCCCACAATTGCCTCACGCCGTCGGATCGAGGTTGACCAGGGCATCGGCCACCGAGCTTCCGCCGT
GTGCCGGTC
>E250144499L1C020R03901350564_GCGGGTGTCGCAGGTTCGAATCCTGCCGGGGGCGCAAAACCGCAGGGCACAGACGTGGGGGACT
GCGGGTGTCGCAGGTTCGAATCCTGCCGGGGGCGCAAAACCGCAGGGCACAGACGTGGGGGACTGATCTAGTTCAAGATC
AACCCCCACTTTATCCCCACAATTGCCTCACGCCGTCGGATCGAGGTTGACCAG
>E250144499L1C021R00501662794_GCGGGTGTCGCAGGTTCGAATCCTGCCGGGGGCGCAAAACCGCAGGGCACAGACGTGGGGGACT
GCGGGTGTCGCAGGTTCGAATCCTGCCGGGGGCGCAAAACCGCAGGGCACAGACGTGGGGGACTGATCTAGTTCAAGATC
AACCCCCACTTTATCCCCACAATTGCCTCACGCCGTCGGATCGAGGTTGACCA
>E250144499L1C021R02902663519_GCGGGTGTCGCAGGTTCGAATCCTGCCGGGGGCGCAAAACCGCAGGGCACAGACGTGGGGGACT
GCGGGTGTCGCAGGTTCGAATCCTGCCGGGGGCGCAAAACCGCAGGGCACAGACGTGGGGGACTGATCTAGTTCAAGATC
AACCCCCACTTTATCCCCACAATTGCCTCACG
>E250144499L1C021R02903858613_GCGGGTGTCGCAGGTTCGAATCCTGCCGGGGGCGCAAAACCGCAGGGCACAGACGTGGGGGACT
GCGGGTGTCGCAGGTTCGAATCCTGCCGGGGGCGCAAAACCGCAGGGCACAGACGTGGGGGACTGATCTAGTTCAAGATC
AACCCCCACTTTATCCCCACAATTGCCTCACGCCGTCGGATCGAGGTTGACCAGGGCATCGGCCACCGAGCTTCCGCCGT
GTGCCGGTCCATGTACTCGTCCTGCGTCATGCTGATCTTCTCGTGGCCG
>E250144499L1C022R00104552985_GCGGGTGTCGCAGGTTCGAATCCTGCCGGGGGCGCAAAACGGCAGGGCACAGACGTGGGGGACT
GCGGGTGTCGCAGGTTCGAATCCTGCCGGGGGCGCAAAACGGCAGGGCACAGACGTGGGGGACTGATCTAGTTCAAGATC
AACCCCCACTTTATCCCCACAATTGCGTCACGCCGTCGGATCGAGGTTGACCAGGGCATCGGCCACCGAG
>E250144499L1C022R02200392650_GCGGGTGTCGCAGGTTCGAATCCTGCCGGGGGCGCAAAACCGCAGGGCACAGACGTGGGGGACT
GCGGGTGTCGCAGGTTCGAATCCTGCCGGGGGCGCAAAACCGCAGGGCACAGACGTGGGGGACTGATCTAGTTCAAGATC
AACCCCCACTTTATCCCCACAATTGCCTCACGCCGTCGGATCGAGGTTGACCAGGGCATCGGCCACCGAGCTTCCGCC
>E250144499L1C023R01701063613_GCGGGTGTCGCAGGTTCGAATCCTGCCGGGGGCGCAAAACCGCAGGGCACAGACGTGGGGGACT
GCGGGTGTCGCAGGTTCGAATCCTGCCGGGGGCGCAAAACCGCAGGGCACAGACGTGGGGGACTGATCTAGTTCAAGATC
AACCCC
>E250144499L1C024R01102173293_GCGGGTGTCGCAGGTTCGAATCCTGCCGGGGGCGCAAAACCGCAGGGCACAGACGTGGGGGACT
GCGGGTGTCGCAGGTTCGAATCCTGCCGGGGGCGCAAAACCGCAGGGCACAGACGTGGGGGACTGATCTAGTTCAAGATC
AACCCCCACTTTATCCCCACAATTGCCTCACGCCGTC
>E250144499L1C024R01403945179_GCGGGTGTCGCAGGTTCGAATCCTGCCGGGGGCGCAAAACCGCAGGGCACAGACGTGGGGGACT
GCGGGTGTCGCAGGTTCGAATCCTGCCGGGGGCGCAAAACCGCAGGGCACAGACGTGGGGGACTGATCTAGTTCAAGATC
AACCCCCACTTTATCCCCACAATTGCCTCACGCCGTCGGATCGAGGTTGACCAGGGCATCGGCC
