# Supplementary material for: Evaluation of vector system in Saccharopolyspora erythraea and construction of new replicative vector
Source: Appl Microbiol Biotechnol. 2026 May 14;110(1):208. doi: 10.1007/s00253-026-13858-2 (PMC13346255; doi:10.1007/s00253-026-13858-2)
Supplement: Supplementary file 2 — (FASTA 31.7 KB) [file 253_2026_13858_MOESM2_ESM.fasta]

>E250144499L1C001R03703929732/1_GGACAGTGATCGTGAAGAACCTCGACAGGTTCAGCCTGACCGCGCCGACGTAGATCAGGCAGCC
GGACAGTGATCGTGAAGAACCTCGACAGGTTCAGCCTGACCGCGCCGACGTAGATCAGGCAGCCGAGCAGCACCG
>E250144499L1C001R03703929732/2_GGACAGTGATCGTGAAGAACCTCGACAGGTTCAGCCTGACCGCGCCGACGTAGATCAGGCAGCC
GCCTACTTCACCTATCCTGCCCGGCTGACGCCGTTGGATACACCAAGGAAAGTCTACACGAACCCTTTGGCAAAATCCTG
TATATCGTGCGAAAAAGGATGGATATACCGAAAAAATCGCTATAATGACCCCGAAGCAGGGTTATGCAGC
>E250144499L1C005R02504974586/1_GGACAGTGATCGTGAAGAACCTCGACAGGTTCAGCCTGACCGCGCCGACGTAGATCAGGCAGCC
GGACAGTGATCGTGAAGAACCTCGACAGGTTCAGCCTGACCGCGCCGACGTAGATCAGGCAGCCGAGCAGCACCGCGATG
GCGATGCC
>E250144499L1C005R02504974586/2_GGACAGTGATCGTGAAGAACCTCGACAGGTTCAGCCTGACCGCGCCGACGTAGATCAGGCAGCC
CGCTCACCTGCGCGGCCCGCTCGACCAAGCCCTGCGGGTCGGCCCCGTGGCCGTCGCCGTCGTGGCGTTCCTGGCGGTGG
CGCGGGAAGGGTTGGAGGCCGCGGTGTTCTTCTTCTCCAGCGTGCGCTCCGCCGCGGCCGGAACGGTCCT
>E250144499L1C006R02601974884/1_GGACAGTGATCGTGAAGAACCTCGACAGGTTCAGCCTGACCGCGCCGACGTAGATCAGGCAGCC
GGACAGTGATCGTGAAGAACCTCGACAGGTTCAGCCTGACCGCGCCGACGTAGATCAGGCAGCCGAGCAGCACCGCGATG
GCGATGCCGAC
>E250144499L1C007R02400781650/1_GGACAGTGATCGTGAAGAACCTCGACAGGTTCAGCCTGACCGCGCCGACGTAGATCAGGCAGCC
GGACAGTGATCGTGAAGAACCTCGACAGGTTCAGCCTGACCGCGCCGACGTAGATCAGGCAGCCGAGCAGCACCGCGATG
GCGATGCCGAC
>E250144499L1C008R03403386049/1_GGACAGTGATCGTGAAGAACCTCGACAGGTTCAGCCTGACCGCGCCGACGTAGATCAGGCAGCC
GGACAGTGATCGTGAAGAACCTCGACAGGTTCAGCCTGACCGCGCCGACGTAGATCAGGCAGCCGAGCAGCACCGCGATG
GCGATG
>E250144499L1C008R03403386049/2_GGACAGTGATCGTGAAGAACCTCGACAGGTTCAGCCTGACCGCGCCGACGTAGATCAGGCAGCC
GCCCGGCTGACGCCGTTGGATACACCAAGGAAAGTCTACACGAACCCTTTGGCAAAATCCTGTATATCGTGCGAAAAAGG
ATGGATATACCGAAAAAATCGCTATAATGACCCCGAAGCAGGGTTATGCAGCGGAAAAGATCCGTCGACC
>E250144499L1C008R03701538657/1_GGACAGTGATCGTGAAGAACCTCGACAGGTTCAGCCTGACCGCGCCGACGTAGATCAGGCAGCC
GGACAGTGATCGTGAAGAACCTCGACAGGTTCAGCCTGACCGCGCCGACGTAGATCAGGCAGCCGAGCA
>E250144499L1C008R03701538657/2_GGACAGTGATCGTGAAGAACCTCGACAGGTTCAGCCTGACCGCGCCGACGTAGATCAGGCAGCC
CACCTGCGCGGCCGGCTCGACCAAGCCCTGCGGGTCGGCCCCGTGGCCGTCGCCGTCGTGGCGTTCCTGGCGGTGGCGCG
GGAAGGGTTGGAGACCGCGGTGTTCTTCTTCTCCAGCGTGCGCTCCGCCGGTGGCGGGACGGTGCTGCCG
>E250144499L1C009R02201986399/1_GGACAGTGATCGTGAAGAACCTCGACAGGTTCAGCCTGACCGCGCCGACGTAGATCAGGCAGCC
GGACAGTGATCGTGAAGAACCTCGACAGGTTCAGCCTGACCGCGCCGACGTAGATCAGGCAGCC
>E250144499L1C009R02201986399/2_GGACAGTGATCGTGAAGAACCTCGACAGGTTCAGCCTGACCGCGCCGACGTAGATCAGGCAGCC
CGCGGGTGGGCCTACTTCACCTATCCTGCCCGGCTGACGCCGTTGGATACACCAAGGAAAGTCTACACGAACCCTTTGGC
AAAATCCTGTATATCGTGCGAAAAAGGATGGATATACCGAAAAAATCGCTATAATGACCCCGAAGCAGGG
>E250144499L1C009R03603584609/1_GGACAGTGATCGTGAAGAACCTCGACAGGTTCAGCCTGACCGCGCCGACGTAGATCAGGCAGCC
GGACAGTGATCGTGAAGAACCTCGACAGGTTCAGCCTGACCGCGCCGACGTAGATCAGGCAGCCGAGCAGCACCGCGATG
GCGATGCCGACCAC
>E250144499L1C009R03603584609/2_GGACAGTGATCGTGAAGAACCTCGACAGGTTCAGCCTGACCGCGCCGACGTAGATCAGGCAGCC
GTCTTCGTCACCGGCATGGTCTTCTGGATGCGCCGTGCAGGGCGGACGCTGGCCGCTCACCTGCGCGGCCGGCTCGACCA
AGCCCTGCGGGTCGGCCCCGTGGCCGTCCCCGGCGGGGGGTTCCTGGGGGTGGCGCGGGAAGGGTTGGGG
>E250144499L1C010R00602634494/1_GGACAGTGATCGTGAAGAACCTCGACAGGTTCAGCCTGACCGCCCCGACGGAGATCGGGCAGCC
GGACAGTGATCGTGAAGAACCTCGACAGGTTCAGCCTGACCGCCCCGACGGAGATCGGGCAGCCGAGCAGCACGGCCATG
GCGGTGCCGACCAGGAA
>E250144499L1C010R01002951126/1_GGACAGTGATCGTGAAGAACCTCGACAGGTTCAGCCTGACCGCGCCGACGTAGATCAGGCAGCC
GGACAGTGATCGTGAAGAACCTCGACAGGTTCAGCCTGACCGCGCCGACGTAGATCAGGCAGCCGAGCAGCACCGCGATG
GCGATGCCGACCA
>E250144499L1C010R01002951126/2_GGACAGTGATCGTGAAGAACCTCGACAGGTTCAGCCTGACCGCGCCGACGTAGATCAGGCAGCC
CGATCGCGGTCGTCTTCGTCACCGGCATGGTCTTCTGGATGCGCCGTGCAGGGCGGACGCTGGCCGCTCACCTGCGCGGC
CGGCTCGACCAAGCCCTGCGGGTCGGCCCCGTGGCCGTCGCCGTCGTGGGGTTCCTGGCGGTGGCGCGGG
>E250144499L1C012R02701808890/1_GGACAGTGATCGTGAAGAACCTCGACAGGTTCAGCCTGACCGCGCCGACGTAGATCAGGCAGCC
GGACAGTGATCGTGAAGAACCTCGACAGGTTCAGCCTGACCGCGCCGACGTAGATCAGGCAGCCGAGCAGCACCGCGATG
G
>E250144499L1C013R02801963224/1_GGACAGTGATCGTGAAGAACCTCGACAGGTTCAGCCTGACCGCGCCGACGTAGATCAGGCAGCC
GGACAGTGATCGTGAAGAACCTCGACAGGTTCAGCCTGACCGCGCCGACGTAGATCAGGCAGCCGAGCAGCACCGCGATG
GCGATGCCGACCACGA
>E250144499L1C013R02801963224/2_GGACAGTGATCGTGAAGAACCTCGACAGGTTCAGCCTGACCGCGCCGACGTAGATCAGGCAGCC
CGACCAAGCCCTGCGGGTCGGCCCCGTGGCCGTCGCCGTCGTGGCGTTCCTGGCGGTGGCGCGGGAAGGGTTGGAGACCG
CGGGGTTCTTCTTCTCCAGCGTGCGCTCCGCCGGTGGCGGAACGGGGCTGCCGCTGGGCGGGTTCGTGGG
>E250144499L1C013R03201190338/1_GGACAGTGATCGTGAAGAACCTCGACAGGTTCAGCCTGACCGGGCCGACGTAGATCAGGCAGCC
GGACAGTGATCGTGAAGAACCTCGACAGGTTCAGCCTGACCGGGCCGACGTAGATCAGGCAGCCGAGCAGCACCGCGATG
GCGATGCCGAC
>E250144499L1C013R03201190338/2_GGACAGTGATCGTGAAGAACCTCGACAGGTTCAGCCTGACCGGGCCGACGTAGATCAGGCAGCC
GTAGCCGGCCAGCCTCGCAGAGCAGGATTCCCGTTGAGCACCGCCAGGTGCGAATAAGGGACAGTGAAGAAGGAACACCC
GCTCGCGGGTGGGCCTACTTCACCTATCCTGCCCGGCTGACGCCGTTGGATACACCAAGGGAAGTCTACA
>E250144499L1C016R02102248007/1_GGACAGTGATCGTGAAGAACCTCGACAGGTTCAGCCTGACCGCGCCGACGTAGATCAGGCAGCC
GGACAGTGATCGTGAAGAACCTCGACAGGTTCAGCCTGACCGCGCCGACGTAGATCAGGCAGCCGAGCAGCACCGCGATG
GCGATGCCG
>E250144499L1C016R02102248007/2_GGACAGTGATCGTGAAGAACCTCGACAGGTTCAGCCTGACCGCGCCGACGTAGATCAGGCAGCC
TCTGGATGCGCCGTGCAGGGCGGACGCTGGCCGCTCACCTGCGCGGCCGGCTCGACCAAGCCCTGCGGGTCGGCCCCGTG
GCCGTCGCCGTCGTGGCGTTCCTGGCGGTGGCGGGGGAAGGGTTGGAGACCGGGGTGTTCTTCTTCTCCA
>E250144499L1C016R03301530019/1_GGACAGTGATCGTGAAGAACCTCGACAGGTTCAGCCTGACCGCGCCGACGTAGATCAGGCAGCC
GGACAGTGATCGTGAAGAACCTCGACAGGTTCAGCCTGACCGCGCCGACGTAGATCAGGCAGCCGAGCAGCACCGCGATG
GCGATGCCGACCACGAAC
>E250144499L1C016R03301530019/2_GGACAGTGATCGTGAAGAACCTCGACAGGTTCAGCCTGACCGCGCCGACGTAGATCAGGCAGCC
CCGTTGGATACACCAAGGAAAGTCTACACGAACCCTTTGGCAAAATCCTGTATATCGTGCGAAAAAGGATGGATATACCG
AAAAAATCGCTATAATGACCCCGAAGCAGGGTTATGCAGCGGAAAAGATCCGTCGACCTGCAGGCATGCT
>E250144499L1C017R01103382361/1_GGACAGTGATCGTGAAGAACCTCGACAGGTTCAGCCTGACCGCGCCGACGTAGATCAGGCAGCC
GGACAGTGATCGTGAAGAACCTCGACAGGTTCAGCCTGACCGCGCCGACGTAGATCAGGCAGCCGAGCAGCACCGC
>E250144499L1C017R01802866035/1_GGACAGTGATCGTGAAGAACCTCGACAGGTTCAGCCTGACCGCGCCGACGTAGATCAGGCAGCC
GGACAGTGATCGTGAAGAACCTCGACAGGTTCAGCCTGACCGCGCCGACGTAGATCAGGCAGCCGAG
>E250144499L1C017R01802866035/2_GGACAGTGATCGTGAAGAACCTCGACAGGTTCAGCCTGACCGCGCCGACGTAGATCAGGCAGCC
AGGGACAGTGAAGAAGGAACACCCGCTCGCGGGTGGGCCTACTTCACCTATCCTGCCCGGCTGACGCCGTTGGATACACC
AAGGAAAGTCTACACGAACCCTTTGGCAAAATCCTGTATATCGTGCGAAAAAGGATGGAAATACCGAAAA
>E250144499L1C018R02201576627/1_GGACAGTGATCGTGAAGAACCTCGACAGGTTCAGCCTGACCGCGCCGACGTAGATCAGGCAGCC
GGACAGTGATCGTGAAGAACCTCGACAGGTTCAGCCTGACCGCGCCGACGTAGATCAGGCAGCCGAGCAGCACCG
>E250144499L1C018R02201576627/2_GGACAGTGATCGTGAAGAACCTCGACAGGTTCAGCCTGACCGCGCCGACGTAGATCAGGCAGCC
CCTATCCTGCCCGGCTGACGCCGTTGGATACACCAAGGAAAGTCTACACGAACCCTTTGGCAAAATCCTGTATATCGTGC
GAAAAAGGATGGATATACCGAAAAAATCGCTATAATGACCCCGAAGCAGGGTTATGCAGCGGAAAAGATC
>E250144499L1C018R03402456714/1_GGACAGTGATCGTGAAGAACCTCGACAGGTTCAGCCTGACCGCGCCGACGTAGATCAGGCAGCC
GGACAGTGATCGTGAAGAACCTCGACAGGTTCAGCCTGACCGCGCCGACGTAGATCAGGCAGCC
>E250144499L1C019R00902067968/1_GGACAGTGATCGTGAAGAACCTCGACAGGTTCAGCCTGACCGCGCCGACGTAGATCAGGCAGCC
GGACAGTGATCGTGAAGAACCTCGACAGGTTCAGCCTGACCGCGCCGACGTAGATCAGGCAGCCGAGCAGCACCGCGATG
G
>E250144499L1C020R03702380445/1_GGACAGTGATCGTGAAGAACCTCGACAGGTTCAGCCTGACCGCGCCGACGTAGATCAGGCAGCC
GGACAGTGATCGTGAAGAACCTCGACAGGTTCAGCCTGACCGCGCCGACGTAGATCAGGCAGCCGAGCAGCACCGCGATG
GC
>E250144499L1C020R03702380445/2_GGACAGTGATCGTGAAGAACCTCGACAGGTTCAGCCTGACCGCGCCGACGTAGATCAGGCAGCC
TCGATCATCGCGGTCGTCTTCGTCACCGGCATGGTCTTCTGGATGCGCCGTGCAGGGCGGACGCTGGCCGCTCACCTGCG
CGGCCGGCTCGACCAAGCCCTGCGGGTCGGCCCCGTGGCCGTCGCCGTCGTGGCGTTCCTGGCGGTGGGG
>E250144499L1C021R02802577631/1_GGACAGTGATCGTGAAGAACCTCGACAGGTTCAGCCTGACCGCGCCGACGTAGATCAGGCAGCC
GGACAGTGATCGTGAAGAACCTCGACAGGTTCAGCCTGACCGCGCCGACGTAGATCAGGCAGCCGAGCAGCACCGCG
>E250144499L1C023R01804724958/1_GGACAGTGATCGTGAAGAACCTCGACAGGTTCAGCCTGACCGCGCCGACGTAGATCAGGCAGCC
GGACAGTGATCGTGAAGAACCTCGACAGGTTCAGCCTGACCGCGCCGACGTAGATCAGGCAGCCGAGCAGCACCGCGATG
GCGATGC
>E250144499L1C001R02203088649_GGACAGTGATCGTGAAGAACCTCGACAGGTTCAGCCTGACCGCGCCGACGTAGATCAGGCAGCC
GGACAGTGATCGTGAAGAACCTCGACAGGTTCAGCCTGACCGCGCCGACGTAGATCAGGCAGCCGAGCAGCACCGCGATG
GCGATGCCGACCACGAACCCGACCAGCGGCAGCACCGTTCCGCCACCGGCGGAGCGCACGCTGGAGAAGAAGAACACCGC
GGTCTCCAACCCTTCCCGCGCCACCGCCAGGAACGCCA
>E250144499L1C005R02704980688_GGACAGTGATCGTGAAGAACCTCGACAGGTTCAGCCTGACCGCGCCGACGTAGATCAGGCAGCC
GGACAGTGATCGTGAAGAACCTCGACAGGTTCAGCCTGACCGCGCCGACGTAGATCAGGCAGCCGAGCACCGACGAG
>E250144499L1C005R03200066621_GGACAGTGATCGTGAAGAACCTCGACAGGTTCAGCCTGACCGCGCCGACGTAGATCAGGCAGCC
GGACAGTGATCGTGAAGAACCTCGACAGGTTCAGCCTGACCGCGCCGACGTAGATCAGGCAGCCGAGCAGCACCGCGATG
GCGATGCCGACCACGAACCCGACCAGCGGCAGCACCGTTCCGCCACCGGCGGAGCGCACGCTGGAGAAGAAGAACACCGC
GGTCTCCAACCCTTCCCGCGCCACCGCCAGGAACGCCACGACGG
>E250144499L1C006R00203880898_GGACAGTGATCGTGAAGAACCTCGACAGGTTCAGCCTGACCGCGCCGACGTAGATCAGGCAGCC
GGACAGTGATCGTGAAGAACCTCGACAGGTTCAGCCTGACCGCGCCGACGTAGATCAGGCAGCCGAGCAGCACCGCGATG
GCGATGCCGACCACGAACCCGACCAGCGGCAGCACCGTTCCGCCACCGGCGGAGCGCACGCTGG
>E250144499L1C006R01601184026_GGACAGTGATCGTGAAGAACCTCGACAGGTTCAGCCTGACCGCGCCGACGTAGATCAGGCAGCC
GGACAGTGATCGTGAAGAACCTCGACAGGTTCAGCCTGACCGCGCCGACGTAGATCAGGCAGCCGAGCAGCACCGCGATG
GCGATGCCGACCACGAACCCGACCAGCGGCAGCACCGTTCCGCCACCGGCGGAG
>E250144499L1C006R03002541621_GGACAGTGATCGTGAAGAACCTCGACAGGTTCAGCCTGACCGCGCCGACGTAGATCAGGCAGCC
GGACAGTGATCGTGAAGAACCTCGACAGGTTCAGCCTGACCGCGCCGACGTAGATCAGGCAGCCGAGCAGCACCGCGATG
GCGATGCCGACCACGAACCCGACCAGCGGCAGCACCGTTCCGCCACCGGCGGAGCGCA
>E250144499L1C006R03604189178_GGACAGTGATCGTGAAGAACCTCGACAGGTTCAGCCTGACCGCGCCGACGTAGATCAGGCAGCC
GGACAGTGATCGTGAAGAACCTCGACAGGTTCAGCCTGACCGCGCCGACGTAGATCAGGCAGCCGAGCAGCACCGCGATG
GCGATGCCGAC
>E250144499L1C007R00301820464_GGACAGTGATCGTGAAGAACCTCGACAGGTTCAGCCTGACCGCGCCGACGTAGATCAGGCAGCC
GGACAGTGATCGTGAAGAACCTCGACAGGTTCAGCCTGACCGCGCCGACGTAGATCAGGCAGCCGAGCAGCACCGCGATG
GCGATGCCGACCACGAACCCGACCAGCGGCAGCACCGTTC
>E250144499L1C007R03503059220_GGACAGTGATCGTGAAGAACCTCGACAGGTTCAGCCTGACCGCGCCGACGTAGATCAGGCAGCC
GGACAGTGATCGTGAAGAACCTCGACAGGTTCAGCCTGACCGCGCCGACGTAGATCAGGCAGCCGAGCAGCACCGCGATG
GCGATGCCGACCACGAACCCGACCAGCGGCAGCACCGTTCCGCCACCGGCGGAGCGC
>E250144499L1C008R01500679917_GGACAGTGATCGTGAAGAACCTCGACAGGTTCAGCCTGACCGCGCCGACGTAGATCAGGCAGCC
GGACAGTGATCGTGAAGAACCTCGACAGGTTCAGCCTGACCGCGCCGACGTAGATCAGGCAGCCGAGCAGCACCGCGATG
GCGATGCCGACCACGAACCCGACCAGCGGCAGCACCGTTCCGCCACCGGCGGAGCGCACGCTGGAGAAGAAGAACACCGC
GGTCTCCAACCCTTCCCGCGCCACCGCCAGGAACGCCACGAC
>E250144499L1C008R03900611233_GGACAGTGATCGTGAAGAACCTCGACAGGTTCAGCCTGACCGCGCCGACGTAGATCAGGCAGCC
GGACAGTGATCGTGAAGAACCTCGACAGGTTCAGCCTGACCGCGCCGACGTAGATCAGGCAGCCGAGCAGCACCGCGATG
GCGATGCCGACCACGAACCCGACCAGCGGCAGC
>E250144499L1C009R02402782559_GGACAGTGATCGTGAAGAACCTCGACAGGTTCAGCCTGACCGCGCCGACGTAGATCAGGCAGCC
GGACAGTGATCGTGAAGAACCTCGACAGGTTCAGCCTGACCGCGCCGACGTAGATCAGGCAGCCGAGCAGCACCGCGATG
GCGATGCCGACCACGAACCCGACCAGCGGCAGCACCGTTCCGCCACCGGCGGAG
>E250144499L1C009R02701281819_GGACAGTGATCGTGAAGAACCTCGACAGGTTCAGCCTGACCGCGCCGACGTAGATCAGGCAGCC
GGACAGTGATCGTGAAGAACCTCGACAGGTTCAGCCTGACCGCGCCGACGTAGATCAGGCAGCCGAGCAG
>E250144499L1C011R02302592721_GGACAGTGATCGTGAAGAACCTCGACAGGTTCAGCCTGACCGCGCCGACGTAGATCAGGCAGCC
GGACAGTGATCGTGAAGAACCTCGACAGGTTCAGCCTGACCGCGCCGACGTAGATCAGGCAGCCGAGCAGCACCGCGATG
GCGATGCCGACCACGAACCCGACCAGCGGCAGCACCGTTCCGCCACCGGCGGAGCGCACGCTGGAGAAGAAGAACACCGC
GGTCTCCAACCCTTCCCGCGCCACCGCCAGGAACGCCACGACGGCGACGG
>E250144499L1C011R03403429153_GGACAGTGATCGTGAAGAACCTCGACAGGTTCAGCCTGACCGCGCCGACGTAGATCAGGCAGCC
GGACAGTGATCGTGAAGAACCTCGACAGGTTCAGCCTGACCGCGCCGACGTAGATCAGGCAGCCGAGCAGCACCG
>E250144499L1C011R03704193267_GGACAGTGATCGTGAAGAACCTCGACAGGTTCAGCCTGACCGCGCCGACGTAGATCAGGCAGCC
GGACAGTGATCGTGAAGAACCTCGACAGGTTCAGCCTGACCGCGCCGACGTAGATCAGGCAGCCGAGCAGCACCGCGATG
GCGATGCCGACCACGAACCCGACCAGCGGCAGCACCGTTCCGCCACCGGCGGAGCGCACGCTGGAGAAGAAGAACACCGC
GGTCTCCAACCCTTCCCG
>E250144499L1C012R00202948964_GGACAGTGATCGTGAAGAACCTCGACAGGTTCAGCCTGACCGCGCCGACGTAGATCAGGCAGCC
GGACAGTGATCGTGAAGAACCTCGACAGGTTCAGCCTGACCGCGCCGACGTAGATCAGGCAGCCGAGCAGCACCGCGATG
GCGA
>E250144499L1C012R03001958583_GGACAGTGATCGTGAAGAACCTCGACAGGTTCAGCCTGACCGCGCCGACGTAGATCAGGCAGCC
GGACAGTGATCGTGAAGAACCTCGACAGGTTCAGCCTGACCGCGCCGACGTAGATCAGGCAGCCGAGCAGCAC
>E250144499L1C012R03803780146_GGACAGTGATCGTGAAGAACCTCGACAGGTTCAGCCTGACCGCGCCGACGTAGATCAGGCAGCC
GGACAGTGATCGTGAAGAACCTCGACAGGTTCAGCCTGACCGCGCCGACGTAGATCAGGCAGCCGAGCAGCACCGCGATG
GCGATGCCGACCACGAACCC
>E250144499L1C013R01700635807_GGACAGTGATCGTGAAGAACCTCGACAGGTTCAGCCTGACCGCGCCGACGTAGATCAGGCAGCC
GGACAGTGATCGTGAAGAACCTCGACAGGTTCAGCCTGACCGCGCCGACGTAGATCAGGCAGCCGAGCAGCACCGCGATG
GCGATGCCGACCACGAACCCGACCAGCGGCAGCACCGTTCCGCCACCGGCGGAGCGCACGCTGGAGAAGAAGAAC
>E250144499L1C013R02603846694_GGACAGTGATCGTGAAGAACCTCGACAGGTTCAGCCTGACCGCGCCGACGTAGATCAGGCAGCC
GGACAGTGATCGTGAAGAACCTCGACAGGTTCAGCCTGACCGCGCCGACGTAGATCAGGCAGCCGAGCAGCACCGCGATG
GCGATGCCGACCACGAACCCGACCAGCGGCAGCACCGTTCCGCCACCGGCGGAGCGCACGCTGGAGAAG
>E250144499L1C014R00401806077_GGACAGTGATCGTGAAGAACCTCGACAGGTTCAGCCTGACCGCGCCGACGTAGATCAGGCAGCC
GGACAGTGATCGTGAAGAACCTCGACAGGTTCAGCCTGACCGCGCCGACGTAGATCAGGCAGCCG
>E250144499L1C016R00603533685_GGACAGTGATCGTGAAGAACCTCGACAGGTTCAGCCTGACCGCGCCGACGTAGATCAGGCAGCC
GGACAGTGATCGTGAAGAACCTCGACAGGTTCAGCCTGACCGCGCCGACGTAGATCAGGCAGCCGAGCAGCACCGCGATG
GCGATGCCGACCACGAACCCGACCAGCGGCAGCACCGTTCCGCCACCGGCGGAGCGCACGCTGGAGAAGAAGAACACCGC
GGTCTCCAACCCTTCCCGCGCCACCGC
>E250144499L1C016R03503254532_GGACAGTGATCGTGAAGAACCTCGACAGGTTCAGCCTGACCGCGCCGACGTAGATCAGGCAGCC
GGACAGTGATCGTGAAGAACCTCGACAGGTTCAGCCTGACCGCGCCGACGTAGATCAGGCAGCCGAGCAGCACCGCGATG
GCGATGCCGACCACGAACCCGACCAGCGGCAGCACCGTTCCGCCACCGG
>E250144499L1C017R00201593322_GGACAGTGATCGTGAAGAACCTCGACAGGTTCAGCCTGACCGCGCCGACGTAGATCAGGCAGCC
GGACAGTGATCGTGAAGAACCTCGACAGGTTCAGCCTGACCGCGCCGACGTAGATCAGGCAGCCGAGCAGCACCGCGATG
GCGATGCCGAC
>E250144499L1C017R00601122823_GGACAGTGATCGTGAAGAACCTCGACAGGTTCAGCCTGACCGCGCCGACGTAGATCAGGCAGCC
GGACAGTGATCGTGAAGAACCTCGACAGGTTCAGCCTGACCGCGCCGACGTAGATCAGGCAGCCGAGCAGCACCGCGAT
>E250144499L1C017R03804072260_GGACAGTGATCGTGAAGAACCTCGACAGGTTCAGCCTGACCGCGCCGACGTAGATCAGGCAGCC
GGACAGTGATCGTGAAGAACCTCGACAGGTTCAGCCTGACCGCGCCGACGTAGATCAGGCAGCCGAGCAGCACCGCGATG
GCGATGCCGACCACGAACCCGACCAGCGGCAGCACCGTTCCGCCACCGGCGGAGCGCACGCTGGAGAAGAAGAACACCGC
GGTCTCCAACCCTTCCCGCGCCACCGCCAGGAACGCCA
>E250144499L1C019R01903154184_GGACAGTGATCGTGAAGAACCTCGACAGGTTCAGCCTGACCGCGCCGACGTAGATCAGGCAGCC
GGACAGTGATCGTGAAGAACCTCGACAGGTTCAGCCTGACCGCGCCGACGTAGATCAGGCAGCCGAGCAGCACCGCGATG
GCGATGCCGACCACGAACCCGACCAGCGGCAGCACCGTTCCGCCACCGGCGGAG
>E250144499L1C019R03802248823_GGACAGTGATCGTGAAGAACCTCGACAGGTTCAGCCTGACCGCGCCGACGTAGATCAGGCAGCC
GGACAGTGATCGTGAAGAACCTCGACAGGTTCAGCCTGACCGCGCCGACGTAGATCAGGCAGCCGAGCAGCACCGCGATG
GCGATGCCGACCACGAACCCGACCAGCGGCAGCACC
>E250144499L1C020R04202418671_GGACAGTGATCGTGAAGAACCTCGACAGGTTCAGCCTGACCGCGCCGACGTAGATCAGGCAGCC
GGACAGTGATCGTGAAGAACCTCGACAGGTTCAGCCTGACCGCGCCGACGTAGATCAGGCAGCCGAGCAGCACCGCGATG
GCGATGCCGACCACGAAC
>E250144499L1C021R01001449729_GGACAGTGATCGTGAAGAACCTCGACAGGTTCAGCCTGACCGCGCCGACGTAGATCAGGCAGCC
GGACAGTGATCGTGAAGAACCTCGACAGGTTCAGCCTGACCGCGCCGACGTAGATCAGGCAGCCGAGCAGCACCGCGATG
GCGATGCCGACCACGAACCCGACCAGCGGCAGCACCGTTCCGCCACCGGCGGAGCGCACGCTGGAGAAGAAGAACACC
>E250144499L1C021R03101130922_GGACAGTGATCGTGAAGAACCTCGACAGGTTCAGCCTGACCGCGCCGACGTAGATCAGGCAGCC
GGACAGTGATCGTGAAGAACCTCGACAGGTTCAGCCTGACCGCGCCGACGTAGATCAGGCAGCCG
>E250144499L1C021R03501884956_GGACAGTGATCGTGAAGAACCTCGACAGGTTCAGCCTGACCGCGCCGACGTAGATCAGGCAGCC
GGACAGTGATCGTGAAGAACCTCGACAGGTTCAGCCTGACCGCGCCGACGTAGATCAGGCAGCCGAGCAGCACCGCGATG
GCGATGCCGACCACGAACCCGACCAGCGGCAGCACCGTTCCGCCACCGGCGGAGCGCACGCTGGAGAAGAAGAACACCGC
GGTCTCCAACCCTTCCCGCG
>E250144499L1C022R02902829128_GGACAGTGATCGTGAAGAACCTCGACAGGTTCAGCCTGACCGCGCCGACGTAGATCAGGCAGCC
GGACAGTGATCGTGAAGAACCTCGACAGGTTCAGCCTGACCGCGCCGACGTAGATCAGGCAGCCGAGCAGCACCGCGATG
GCGATGCCGACCACGAACCCGACCAGCGGCAGCACCGTTCCGCCACCGGCGGAGCGCACGCTGGAGAAGAAGAACACCGC
GGTCTCCAACCC
>E250144499L1C022R03502139893_GGACAGTGATCGTGAAGAACCTCGACAGGTTCAGCCTGACCGCGCCGACGTAGATCAGGCAGCC
GGACAGTGATCGTGAAGAACCTCGACAGGTTCAGCCTGACCGCGCCGACGTAGATCAGGCAGCCGAGCAGCACCGCGATG
GCGATGCCGACCACGAACCCGACCAGCGGC
>E250144499L1C023R00702017056_GGACAGTGATCGTGAAGAACCTCGACAGGTTCAGCCTGACCGCGCCGACGTAGATCAGGCAGCC
GGACAGTGATCGTGAAGAACCTCGACAGGTTCAGCCTGACCGCGCCGACGTAGATCAGGCAGCCGAGCAGCACCGCGATG
GCGATGCCGACCACGAACCCGACCAGCGGCAG
>E250144499L1C002R01904906284/1_TTTCCCATGGATCACGGGCGTGCTGCTCATCATCGTCGCCGCCGGCGTCCTCGCGTACGGGGTG
TTTCCCATGGATCACGGGCGTGCTGCTCATCATCGTCGCCGCCGGCGTCCTCGCGTACGGGGTGCACGACCTCCACGAAG
CCGCGCTCCTTCCGGGCATC
>E250144499L1C002R01904906284/2_TTTCCCATGGATCACGGGCGTGCTGCTCATCATCGTCGCCGCCGGCGTCCTCGCGTACGGGGTG
CAGCACTGCGAGCAGGGAGGCGGTGCGGGCGCGGACGGTCATGCCGCCTCCGCCTTACGAACGCCAGCCGCCCGAGCCCC
TCCGCGGTGGGGACGGAGGAACAACGCCAGGGTCACCGCGACGTAGCCGGCCCACACGATGCCTGCCACA
>E250144499L1C003R03302353526/1_TTTCCCATGGATCACGGGCGTGCTGCTCATCATCGTCGCCGCCGGCGTCCTCGCGTACGGGGTG
TTTCCCATGGATCACGGGCGTGCTGCTCATCATCGTCGCCGCCGGCGTCCTCGCGTACGGGGTGCACGACCTCCAGGAAG
CCGCGCTGCTTCCGGG
>E250144499L1C004R03600224827/1_TTTCCCATGGATCACGGGCGTGCTGCTCATCATCGTCGCCGCCGGCGTCCTCGCGTACGGGGTG
TTTCCCATGGATCACGGGCGTGCTGCTCATCATCGTCGCCGCCGGCGTCCTCGCGTACGGGGTGCACGACCTCCA
>E250144499L1C004R03600224827/2_TTTCCCATGGATCACGGGCGTGCTGCTCATCATCGTCGCCGCCGGCGTCCTCGCGTACGGGGTG
GCCTTACGAACGCCAGCCGCCCGAGCCGCTCCGCGGTGGGGACGCAGGAACAACGGCAGGGTCACCGCGACGTATCCGGC
CCACACGATCGCTTCCAGAACCGTGGTCCGCGCCGAGAAGTTGAAGAGCCCCTTCGCCAGTGCGCCGTAC
>E250144499L1C004R04103852424/1_TTTCCCATGGATCACGGGCGTGCTGCTCATCATCGTCGCCGCCGGCGTGCTCGCGTACCGGGTG
TTTCCCATGGATCACGGGCGTGCTGCTCATCATCGTCGCCGCCGGCGTGCTCGCGTACCGGGTGCACCACCTCCACGGGG
CCCCGCTGCTTCGG
>E250144499L1C005R02201174096/1_TTTCCCATGGATCACGGGCGTGGTGCTCATCATCGTCGCCGCCGGCGTCCTCGCGTACGGGGTG
TTTCCCATGGATCACGGGCGTGGTGCTCATCATCGTCGCCGCCGGCGTCCTCGCGTACGGGGTG
>E250144499L1C005R02701388335/1_TTTCCCATGGATCACGGGCGTGCTGCTCATCATCGTCGCCGCCGGCGTCCTCGCGTACGGGGTG
TTTCCCATGGATCACGGGCGTGCTGCTCATCATCGTCGCCGCCGGCGTCCTCGCGTACGGGGTGCACGACCTCCA
>E250144499L1C005R02701388335/2_TTTCCCATGGATCACGGGCGTGCTGCTCATCATCGTCGCCGCCGGCGTCCTCGCGTACGGGGTG
ATGCCGCCTCCGCCTTACGAACGCCAGCCGCCCGAGCCGCTCCGCGGTGGGGACGCAGGAACAACGGCAGGGTCACCGCG
ACGTATCCGGCCCACACGATCGCTTCCAGAACCGTGGTCCGCGGCGAGAAGTTGAAGAGCCCCTTCGCCA
>E250144499L1C006R03100431665/1_TTTCCCATGGATCACGGGCGTGCTGCTCATCATCGTCGCCGCCGGCGTCCTCGCGTACGGGGTG
TTTCCCATGGATCACGGGCGTGCTGCTCATCATCGTCGCCGCCGGCGTCCTCGCGTACGGGGTGCACGA
>E250144499L1C007R00802099321/1_TTTCCCATGGATCACGGGCGTGCTGCTCATCATCGTCGCCGCCGGCGTCCTCGCGTACGGGGTG
TTTCCCATGGATCACGGGCGTGCTGCTCATCATCGTCGCCGCCGGCGTCCTCGCGTACGGGGTGCACGAC
>E250144499L1C007R00802099321/2_TTTCCCATGGATCACGGGCGTGCTGCTCATCATCGTCGCCGCCGGCGTCCTCGCGTACGGGGTG
CGGTGGGGACGCAGGAACAACGGCAGGGTCACCGCGACGTATCCGGCCCACACGATCGCTTCCAGAACCGTGGTCCGCGG
CGAGAAGTTGAAGAGCCCCTTCGCCAGTGCGCCGTACCAGGACGGCGCCGGTACGGAGGCACTCACGTCG
>E250144499L1C008R01400540321/1_TTTCCCATGGATCACGGGCGTGCTGCTCATCATCGTCGCCGCCGGCGTCCTCGCGTACGGGGTG
TTTCCCATGGATCACGGGCGTGCTGCTCATCATCGTCGCCGCCGGCGTCCTCGCGTACGGGGTGCACGACCTCCAGGAAG
CCGCGCTG
>E250144499L1C008R01400540321/2_TTTCCCATGGATCACGGGCGTGCTGCTCATCATCGTCGCCGCCGGCGTCCTCGCGTACGGGGTG
CGTCCACGAACTCACCTGCCACGACCCAGCGCGCACCCCCCTGGGCGTTGCGAGACGCGACCAACGCACGACCGGCCGCT
AGCTGTGCTTCGGTCGACACGTCTGAGCCGTCGGACCGGCCCTTAGACTGACGCGCGTACAGGAAGACGC
>E250144499L1C009R01000778302/1_TTTCCCATGGATCACGGGCGTGCTGCTCATCATCGTCGCCGCCGGCGTCCTCGCGTACGGGGTG
TTTCCCATGGATCACGGGCGTGCTGCTCATCATCGTCGCCGCCGGCGTCCTCGCGTACGGGGTGCACGACCTCCAG
>E250144499L1C009R01000778302/2_TTTCCCATGGATCACGGGCGTGCTGCTCATCATCGTCGCCGCCGGCGTCCTCGCGTACGGGGTG
CCCTGGGCGTTGCGAGACGCGACCAACGCACGACCGGCCGCTAGCTGTGCTTCGGTCGACACGTCTGAGCCGTCGGACCG
GCCCTTAGACTGACGCGCGTACAGGAAGACGCGAACAGTGTCTAGAAGGTGCTCAGGGACGTCGGGAGCG
>E250144499L1C009R02603416789/1_TTTCCCATGGATCACGGGCGTGCTGCTCATCATCGTCGCCGCCGGCGTCCTCGCGTACGGGGTG
TTTCCCATGGATCACGGGCGTGCTGCTCATCATCGTCGCCGCCGGCGTCCTCGCGTACGGGGTGCACGACC
>E250144499L1C010R03601333449/1_TTTCCCATGGATCACGGGCGTGCTGCTCATCATCGTCGCCGCCGGCGTCCTCGCGTACGGGGTG
TTTCCCATGGATCACGGGCGTGCTGCTCATCATCGTCGCCGCCGGCGTCCTCGCGTACGGGGTGGACGACCTCCAG
>E250144499L1C010R03903197652/1_TTTCCCATGGATCACGGGCGTGCTGCTCATCATCGTCGCCGCCGGCGTCCTCGCGTACGGGGTG
TTTCCCATGGATCACGGGCGTGCTGCTCATCATCGTCGCCGCCGGCGTCCTCGCGTACGGGGTGCACGACCTC
>E250144499L1C010R03903197652/2_TTTCCCATGGATCACGGGCGTGCTGCTCATCATCGTCGCCGCCGGCGTCCTCGCGTACGGGGTG
GGGTCCCAGCCGGAGCGCCCGACGTCCACGAACTCACCTGCCACGACCCAGCGCGCACCCCCCTGGGCGTTGCGAGACGC
GACCAACGCACGACCGGCCGCTAGCTGTGCTTCGGTCGACACGTCTGAGCCGTCGGACCGGCCCTTAGAC
>E250144499L1C012R00403006990/1_TTTCCCATGGATCACGGGCGTGCTGCTCATCATCGTCGCCGCCGGCGTCCTCGCGTACGGGGTG
TTTCCCATGGATCACGGGCGTGCTGCTCATCATCGTCGCCGCCGGCGTCCTCGCGTACGGGGTGCACGACCTCCAGGAAG
CCGCGCTGCTTC
>E250144499L1C012R00403006990/2_TTTCCCATGGATCACGGGCGTGCTGCTCATCATCGTCGCCGCCGGCGTCCTCGCGTACGGGGTG
CGCCTTACGAACGCCAGCCGCCCGAGCCGCTCCGCGGTGGGGACGCAGGAACAACGGCAGGGTCACCGCGACGTATCCGG
CCCACACGATCGCTTCCAGAACCGTGGTCCGCGGCGAGAAGTTGAAGAGCCCCTTCGCCAGTGCGCCGTA
>E250144499L1C012R01603025459/1_GTTCCCATGGATCACGGGCGTGCTGCTCGTCATCGTCGCCGCCGGCGTCCTCGCGTACGGGGTG
GTTCCCATGGATCACGGGCGTGCTGCTCGTCATCGTCGCCGCCGGCGTCCTCGCGTACGGGGTGCACGACCTCC
>E250144499L1C012R01603025459/2_GTTCCCATGGATCACGGGCGTGCTGCTCGTCATCGTCGCCGCCGGCGTCCTCGCGTACGGGGTG
CTGCCACGACCCAGCGCGCACCCCCCTGGGCGTTGCGAGACGCGACCAACGCACGACCGGCCGCTAGCTGTGCTTCGGTC
GACACGTCTGAGCCGTCGGACCGGCCCTTAGACTGACGCGCGTACAGGAAGACGCGAACAGTGTCTAGAA
>E250144499L1C013R03202749185/1_TTTCCCATGGATCACGGGCGTGCTGCTCATCATCGTCGCCGCCGGCGTCCTCGCGTACGGGGTG
TTTCCCATGGATCACGGGCGTGCTGCTCATCATCGTCGCCGCCGGCGTCCTCGCGTACGGGGTGCACGACCTCCAG
>E250144499L1C013R03202749185/2_TTTCCCATGGATCACGGGCGTGCTGCTCATCATCGTCGCCGCCGGCGTCCTCGCGTACGGGGTG
CGGACGGTCATGCCGCCTCCGCCTTACGAACGCCAGCCGCCCGAGCCGCTCCGCGGTGGGGACGCAGGAACAACGGCAGG
GTCACCGCGACGTATCCCGCCCACACGATCGCTTCCAGAACCGTGGTCCGCGGGGAGGAGTTGAAGAGCC
>E250144499L1C014R04001490938/1_TTTCCCATGGATCACGGGCGTGCTGCTCATCATCGTCGCCGCCGGCGTCCTCGCGTACGGGGTG
TTTCCCATGGATCACGGGCGTGCTGCTCATCATCGTCGCCGCCGGCGTCCTCGCGTACGGGGTGCACGACCT
>E250144499L1C016R02101813596/1_TTTCCCATGGATCACGGGCGTGCTGCTCATCATCGTCGCCGCCGGCGTCCTCGCGTACGGGGTG
TTTCCCATGGATCACGGGCGTGCTGCTCATCATCGTCGCCGCCGGCGTCCTCGCGTACGGGGTGCAC
>E250144499L1C016R02101813596/2_TTTCCCATGGATCACGGGCGTGCTGCTCATCATCGTCGCCGCCGGCGTCCTCGCGTACGGGGTG
CGCGCACCCCCCTGGGCGTTGCGAGACGCGACCAACGCACGACCGGCCGCTAGCTGTGCTTCGGTCGACACGTCTGAGCC
GTCGGACCGGCCCTTAGACTGACGCGCGTACAGGAAGACGCGAACAGTGTCTAGAAGGTGCTCAGGGACG
>E250144499L1C017R00603489927/1_TTTCCCATGGATCACGGGCGTGCTGCTCATCATCGTCGCCGCCGGCGTCCTCGCGTACGGGGTG
TTTCCCATGGATCACGGGCGTGCTGCTCATCATCGTCGCCGCCGGCGTCCTCGCGTACGGGGTGCACG
>E250144499L1C017R02203445776/1_TTTCCCATGGATCACGGGCGTGCTGCTCATCATCGTCGCCGCCGGCGTCCTCGCGTACGGGGTG
TTTCCCATGGATCACGGGCGTGCTGCTCATCATCGTCGCCGCCGGCGTCCTCGCGTACGGGGTGCAC
>E250144499L1C018R00402154746/1_TTTCCCATGGATCACGGGCGTGCTGCTCATCATCGTCGCCGCCGGCGTCCTCGCGTACGGGGTG
TTTCCCATGGATCACGGGCGTGCTGCTCATCATCGTCGCCGCCGGCGTCCTCGCGTACGGGGTGCACGACCTCCAGGAAG
CCGCG
>E250144499L1C018R00402154746/2_TTTCCCATGGATCACGGGCGTGCTGCTCATCATCGTCGCCGCCGGCGTCCTCGCGTACGGGGTG
CAACGCACGACCGGCCGCTAGCTGTGCTTCGGTCGACACGTCTGAGCCGTCGGACCGGCCCTTAGACTGACGCGCGTACA
GGAAGACGCGAACAGTGTCTAGAAGGTGCTCAGGGACGTCGGGAGCGATGAAGGGCGACATGCCTAGATC
>E250144499L1C018R01901548224/1_TTTCCCATGGATCACGGGCGTGCTGCCGCCGCACTGTAGGCGAGGTTGTTCGGGCCGGCGAAGA
TTTCCCATGGATCACGGGCGTGCTGCCGCCGCACTGTAGGCGAGGTTGTTCGGGCCGGCGAAGA
>E250144499L1C019R01700227873/1_TTTCCCATGGATCACGGGCGTGCTGCTCATCATCGTCGCCGCCGGCGTCCTCGCGTACGGGGTG
TTTCCCATGGATCACGGGCGTGCTGCTCATCATCGTCGCCGCCGGCGTCCTCGCGTACGGGGTGCACGACCTCCAG
>E250144499L1C019R03902984327/1_TTTCCCATGGATCACGGGCGTGCTGCTCATCATCGTCGCCGCCGGCGTCCTCGCGTACGGGGTG
TTTCCCATGGATCACGGGCGTGCTGCTCATCATCGTCGCCGCCGGCGTCCTCGCGTACGGGGTG
>E250144499L1C020R00504603641/1_TTTCCCATGGATCACGGGCGTGCTGCTCATCATCGTCGCCGCCGGCGTCCTCGCGTACGGGGTG
TTTCCCATGGATCACGGGCGTGCTGCTCATCATCGTCGCCGCCGGCGTCCTCGCGTACGGGGTGCACGACCTCCAGGAAG
CCGCGCTGCTTCCG
>E250144499L1C020R00504603641/2_TTTCCCATGGATCACGGGCGTGCTGCTCATCATCGTCGCCGCCGGCGTCCTCGCGTACGGGGTG
GCTCCGCGGTGGGGACGCAGGAACAACGGCAGGGTCACCGCGACGTATCCGGCCCACACGATCGCTTCCAGAACCGTGGT
CCGCGGCGAGAAGTTGAAGAGCCCCTTCGCCAGTGCGCCGTACCAGGACGACGCCGGTACGTAGGCACTC
>E250144499L1C020R01403416344/1_TTTCCCATGGATCACGGGCGTGCTGCTCATCATCGTCGCCGCCGGCGTCCTCGCGTACGGGGTG
TTTCCCATGGATCACGGGCGTGCTGCTCATCATCGTCGCCGCCGGCGTCCTCGCGTACGGGGTGCACGACCTCCAGGAAG
CCGCGCTGCTTCCGGGCATG
>E250144499L1C021R00301671222/1_TTTCCCATGGATCACGGGCGTGCTGCTCATCATCGTCGCCGCCGGCGTCCTCGCGTACGGGGTG
TTTCCCATGGATCACGGGCGTGCTGCTCATCATCGTCGCCGCCGGCGTCCTCGCGTACGGGGTGCACGACCTCCAGGAAG
CCGCGCTGCTTCCGGGCAT
>E250144499L1C022R02803356284/1_TTTCCCATGGATCACGGGCGTGCTGCTCATCATCGTCGCCGCCGGCGTCCTCGCGTACGGGGTG
TTTCCCATGGATCACGGGCGTGCTGCTCATCATCGTCGCCGCCGGCGTCCTCGCGTACGGGGTGCACGACCTCCAC
>E250144499L1C022R02803356284/2_TTTCCCATGGATCACGGGCGTGCTGCTCATCATCGTCGCCGCCGGCGTCCTCGCGTACGGGGTG
CCCCGCCAGCAGCAGCACTGCGAGCAGGGAGGCGGTGCGGGCGCGGACGGTCATGCCGCCTCCGCCTTACGAACGCCAGC
CGCCCGAGCCGCTCCGCGGTGGGGACGCAGGAACAACGGCAGGGTCACCGCGACGTATCCGGCCCACCCG
>E250144499L1C023R00301698599/1_TTTCCCATGGATCACGGGCGTGCTGCTCATCATCGTCGCCGCCGGCGTCCTCGCGTACGGGGTG
TTTCCCATGGATCACGGGCGTGCTGCTCATCATCGTCGCCGCCGGCGTCCTCGCGTACGGGGTGC
>E250144499L1C023R01000464303/1_TTTCCCATGGATCACGGGCGTGCTGCTCATCATCGTCGCCGCCGGCGTCCTCGCGTACGGGGTG
TTTCCCATGGATCACGGGCGTGCTGCTCATCATCGTCGCCGCCGGCGTCCTCGCGTACGGGGTGCACGACCTCCAGGAAG
CCGCGCT
>E250144499L1C001R03702295695_TTTCCCATGGATCACGGGCGTGCTGCTCATCATCGTCGCCGCCGGCGTCCTCGCGTACGGGGTG
TTTCCCATGGATCACGGGCGTGCTGCTCATCATCGTCGCCGCCGGCGTCCTCGCGTACGGGGTGCACGAC
>E250144499L1C002R00900601606_TTTCCCATGGATCACGTCGTGCTGCTCATCATCGTCGCCGCCGGCGTCCTCGCGTACGGGGTGC
TTTCCCATGGATCACGTCGTGCTGCTCATCATCGTCGCCGCCGGCGTCCTCGCGTACGGGGTGCACGACCTCCAGGAAGC
CGCGCTGCTTCCGGGCATGCACACCCTCGCGTTCGACGTGAGTGCCTACGTACCGGCGTCGTCCTGGTACGGCGCACTGG
CGAAGGGGCTCTTC
>E250144499L1C003R03704312240_TTTCCCATGGATCACGGGCGTGCTGCTCATCATCGTCGCCGCCGGCGTCCTCGCGTACGGGGTG
TTTCCCATGGATCACGGGCGTGCTGCTCATCATCGTCGCCGCCGGCGTCCTCGCGTACGGGGTGCACGACCTCCAGGAAG
CCGCGCTGCTTCCGGGCATGCACACCCTCGCGTTCGACGTGAG
>E250144499L1C004R02903716320_TTTCCCATGGATCACGGGCGTGCTGCTCATCATCGTCGCCGCCGGCGTCCTCGCGTACGGGGTG
TTTCCCATGGATCACGGGCGTGCTGCTCATCATCGTCGCCGCCGGCGTCCTCGCGTACGGGGTGCACGACCTCCAGGAAG
CCGCGCTGCTTCCGGGCATGCACACCCTCGCGTTCGACGTGAGTGCCTACGTACCGGCGTCGTCCTGGTACGGCGCACTG
GCGAAGGGGCTCTTCAACTTCTCG
>E250144499L1C005R00300018826_TTTCCCATGGATCACGGGCGTGCTGCTCATCATCGTCGCCGCCGGCGTCCTCGCGTACGGGGTG
TTTCCCATGGATCACGGGCGTGCTGCTCATCATCGTCGCCGCCGGCGTCCTCGCGTACGGGGTGCACGACCTCCAGGAAG
>E250144499L1C005R02302804159_TTTCCCATGGATCACGGGCGTGCTGCTCATCATCGTCGCCGCCGGCGTCCTCGCGTACGGGGTG
TTTCCCATGGATCACGGGCGTGCTGCTCATCATCGTCGCCGCCGGCGTCCTCGCGTACGGGGTGCACGACCTCCAGGAAG
CCGCGCTGC
>E250144499L1C005R03104199056_TTTCCCATGGATCACGGGCGTGCTGCTCATCATCGTCGCCGCCGGCGTCCTCGCGTACGGGGTG
TTTCCCATGGATCACGGGCGTGCTGCTCATCATCGTCGCCGCCGGCGTCCTCGCGTACGGGGTGCACGACCTCCAGGAAG
CCGCGC
>E250144499L1C007R00802331654_TTTCCCATGGATCACGGGCGTGCTGCTCATCATCGTCGCCGCCGGCGTCCTCGCGTACGGGGTG
TTTCCCATGGATCACGGGCGTGCTGCTCATCATCGTCGCCGCCGGCGTCCTCGCGTACGGGGTGCACGACCTCCAGGAAG
CCGCGCTGCTTCCGGGCATGCACACCCTCGCGTTCGACGTGAG
>E250144499L1C008R03104248811_TTCCCCATGGATCACGGGCGTGCTGCTCATCATCGTCGCCGCCGGCGTCCTCGCGTACGGGGTG
TTCCCCATGGATCACGGGCGTGCTGCTCATCATCGTCGCCGCCGGCGTCCTCGCGTACGGGGTGCACGACCTCCAGGAAG
CCGCGCTGCTTCCGGGCATGCACACCCT
>E250144499L1C009R01701198819_TTTCCCATGGATCACGGGCGTGCTGCTCATCATCGTCGCCGCCGGCGTCCTCGCGTACGGGGTG
TTTCCCATGGATCACGGGCGTGCTGCTCATCATCGTCGCCGCCGGCGTCCTCGCGTACGGGGTGCACGACCTCCAGGAAG
CCGCGCTGCTTCC
>E250144499L1C011R00200789163_TTTCCCATGGATCACGGGCGTGCTGCTCATCATCGTCGCCGCCGGCGTCCTCGCGTACGGGGTG
TTTCCCATGGATCACGGGCGTGCTGCTCATCATCGTCGCCGCCGGCGTCCTCGCGTACGGGGTGCACGACCTCCAGGAAG
CCGCGCTGCTTCCGGGCATGCACACCCTCGCGTTCGACGTGAGTGCCTACGTACCGGCGTCGTCCTGGTACGGCGCACTG
GCGAAGGGGCTCTTCAACTTCTCGCCGCGGACCAC
>E250144499L1C011R01804866549_TTTCCCATGGATCACGGGCGTGCTGCTCATCATCGTCGCCGCCGGCGTCCTCGCGTACGGGGTG
TTTCCCATGGATCACGGGCGTGCTGCTCATCATCGTCGCCGCCGGCGTCCTCGCGTACGGGGTGCACGACCTCCAGGAAG
CCGCGCTGCTTCCGGGCATGCACACCCTCGC
>E250144499L1C011R03201902996_TTTCCCATGGATCACGGGCGTGCTGCTCATCATCGTCGCCGCCGGCGTCCTCGCGTACGGGGTG
TTTCCCATGGATCACGGGCGTGCTGCTCATCATCGTCGCCGCCGGCGTCCTCGCGTACGGGGTGCACGACCTCCAGGAAG
CCGCGCTGCTTCCGGGCATGCACACCCTCGCGTTCGACGTGAGTGCCTACGTACCGGCGTCGTCCTGGTACGGCGCACTG
GCGAAGGGGCTCTTCAAC
>E250144499L1C012R00204678498_TTTCCCATGGATCACGGGCGTGCTGCTCATCATCGTCGCCGCCGGCGTCCTCGCGTACGGGGTG
TTTCCCATGGATCACGGGCGTGCTGCTCATCATCGTCGCCGCCGGCGTCCTCGCGTACGGGGTGCACGACCTCCAGGAAG
CCGCGCTGCTTCCGGGCATGCACACCCTCGCGTTCGACGTGAGTGCCTACGTACCGGCGTCGTCCTGGTACGGCGCACTG
GCGAAGGGGCTCTTCAACTTCTCGCCGCGGACCACGGTTCTGGAAGCGAT
>E250144499L1C012R01001175220_TTTCCCATGGATCACGGGCGTGCTGCTCATCATCGTCGCCGCCGGCGTCCTCGCGTACGGGGTG
TTTCCCATGGATCACGGGCGTGCTGCTCATCATCGTCGCCGCCGGCGTCCTCGCGTACGGGGTGCACGACCTCCAGGAAG
CCGCGCTGCTTCCGGGCATGCACACCCTCGCGTTCGACGTGAGTGCCTACGTACCGG
>E250144499L1C013R03100724200_TTTCCCATGGATCACGGGCGTGCTGCTCATCATCGTCGCCGCCGGCGTCCTCGCGTACGGGGTG
TTTCCCATGGATCACGGGCGTGCTGCTCATCATCGTCGCCGCCGGCGTCCTCGCGTACGGGGTGCACGACCTCCAGGAAG
CCGCGCTGCTTCCGGGCATGCACACCCTCGCGTTCGACGTGAGTGCCTACGTACCGGCGTCGTCCTGGTACGGCGCACTG
GCGAAGGGGCTCTTCAACTTCTCGC
>E250144499L1C014R01802201995_TTTCCCATGGATCACGGGCGTGCTGCTCATCATCGTCGCCGCCGGCGTCCTCGCGTACGGGGTG
TTTCCCATGGATCACGGGCGTGCTGCTCATCATCGTCGCCGCCGGCGTCCTCGCGTACGGGGTGCA
>E250144499L1C014R02800494745_TTTCCCATGGATCACGGGCGTGCTGCTCATCATCGTCGCCGCCGGCGTCCTCGCGTACGGGGTG
TTTCCCATGGATCACGGGCGTGCTGCTCATCATCGTCGCCGCCGGCGTCCTCGCGTACGGGGTGCACGACCTCCAGGAAG
CCGCGCTGCTTCCGGGCATGCAC
>E250144499L1C013R03302844702_TTTCCCATGGATCACGGGCGTGCTGCTCATCATCGTCGCCGCCGGCGTCCTCGCGTACGGGGTG
TTTCCCATGGATCACGGGCGTGCTGCTCATCATCGTCGCCGCCGGCGTCCTCGCGTACGGGGTGCACGACCTC
>E250144499L1C015R02804071563_TTTCCCATGGATCACGGGCGTGCTGCTCATCATCGTCGCCGCCGGCGTCCTCGCGTACGGGGTG
TTTCCCATGGATCACGGGCGTGCTGCTCATCATCGTCGCCGCCGGCGTCCTCGCGTACGGGGTGCACGACCTCCAGGAAG
CCGCGCTGCTTCCGGGCATGCACACCCTCGCGTTCGACGTGAGTGCC
>E250144499L1C016R02003583530_TTTCCCATGGATCACGGGCGGGCTGCTCATCATCGTCGCCGCCGGCGTCCTCGCGTACGGGGTG
TTTCCCATGGATCACGGGCGGGCTGCTCATCATCGTCGCCGCCGGCGTCCTCGCGTACGGGGTGCACGACCTCCAGGAAG
CCGCGCTGCTTCCGGGCATGCACACCCTCGCGTTCGACGTGAGTGCCTACGTACCGGCGTCGTCCTGGTACGGCGCACTG
GCGAAGGGGCTCTTCAA
>E250144499L1C016R03401118951_TTTCCCATGGATCACGGGCGTGCTGCTCATCATCGTCGCCGCCGGCGTCCTCGCGTACGGGGTG
TTTCCCATGGATCACGGGCGTGCTGCTCATCATCGTCGCCGCCGGCGTCCTCGCGTACGGGGTGCACGACCTCCAGGAAG
CCGCGCTGCTTCCGGGCATGCACACC
>E250144499L1C017R00804960983_TTTCCCATGGATCACGGGCGTGCTGCTCATCATCGTCGCCGCCGGCGTCCTCGCGTACGGGGTG
TTTCCCATGGATCACGGGCGTGCTGCTCATCATCGTCGCCGCCGGCGTCCTCGCGTACGGGGTGCACGACCTCCAGGAAG
CCGCGCTGCTTCCGGGCATGCACACCCTCGCGTTCGACGTGAGTGCCTACGTACCGGCGTCGTCCTGGTAC
>E250144499L1C018R01803852786_TTTCCCATGGATCACGGGCGTGCTGCTCATCATCGTCGCCGCCGGCGTCCTCGCGTACGGGGTG
TTTCCCATGGATCACGGGCGTGCTGCTCATCATCGTCGCCGCCGGCGTCCTCGCGTACGGGGTGCACGACCTCCAGGAAG
CCGCGCTGCTTCCGGGCATGCACACCCTCGCGTTCGACGTGAGTGCCTACGTACCGGCGTCGTCCTGGTAC
>E250144499L1C018R03000809220_TTTCCCATGGATCACGGGCGTGCTGCTCATCATCGTCGCCGCCGGCGTCCTCGCGTACGGGGTG
TTTCCCATGGATCACGGGCGTGCTGCTCATCATCGTCGCCGCCGGCGTCCTCGCGTACGGGGTGCACGACCTCCAGGAAG
CCGCGCTGCTTCCGGGCATGCACACCCTCGCGTTCGACGTGAGTGCCTACGTACCGGCGTCGTCCTGGT
>E250144499L1C019R03604218174_TTTCCCATGGATCACGGGCGTGCTGCTCATCATCGTCGCCGCCGGCGTCCTCGCGTACGGGGTG
TTTCCCATGGATCACGGGCGTGCTGCTCATCATCGTCGCCGCCGGCGTCCTCGCGTACGGGGTGCACGACCTCCAGGAAG
CCGCGCTGCTTCCGGG
>E250144499L1C020R01303864702_TTTCCCATGGATCACGGGCGTGCTGCTCATCATCGTCGCCGCCGGCGTCCTCGCGTACGGGGTG
TTTCCCATGGATCACGGGCGTGCTGCTCATCATCGTCGCCGCCGGCGTCCTCGCGTACGGGGTGCACGACCTCCAGGAAG
CCGCGCTGCTTCCGGGCATGCACACCCTCGCGTTCGACGTGAGTGCCTACGTACCGGCGTCGTCCTGGTACGGCGCACTG
GCGAAG
>E250144499L1C020R03802536288_TTTCCCATGGATCACGGGCGTGCTGCTCATCATCGTCGCCGCCGGCGTCCTCGCGTACGGGGTG
TTTCCCATGGATCACGGGCGTGCTGCTCATCATCGTCGCCGCCGGCGTCCTCGCGTACGGGGTGCACGACCTCCAGGAAG
CCGCGCTGCTTCCGGG
>E250144499L1C021R01002462503_TTTCCCATGGATCACGGGCGTGCTGCTCATCATCGTCGCCGCCGGCGTCCTCGCGTACGGGGTG
TTTCCCATGGATCACGGGCGTGCTGCTCATCATCGTCGCCGCCGGCGTCCTCGCGTACGGGGTGCACGACCTCCAGGAAG
CCGCGCTGCTTCCGGGCATGCACACCCTCGCGTTCGACGTGAGTGCCTACGTACCGGCGTCGTCC
>E250144499L1C021R02202833780_TTTCCCATGGATCACGGGCGTGCTGCTCATCATCGTCGCCGCCGGCGTCCTCGCGTACGGGGTG
TTTCCCATGGATCACGGGCGTGCTGCTCATCATCGTCGCCGCCGGCGTCCTCGCGTACGGGGTGCACGACCTCCAGGAAG
CCGCGCTGCTTCCGGGCATGCACACCCTCGCGTTCGACGTGAGTGCCTAC
>E250144499L1C021R03702979247_TTTCCCATGGATCACGGGCGTGCTGCTCATCATCGTCGCCGCCGGCGTCCTCGCGTACGGGGTG
TTTCCCATGGATCACGGGCGTGCTGCTCATCATCGTCGCCGCCGGCGTCCTCGCGTACGGGGTGCACGACCTCCAGGAAG
>E250144499L1C021R04000632841_TTTCCCATGGATCACGGGCGTGCTGCTCATCATCGTCGCCGCCGGCGTCCTCGCGTACGGGGTG
TTTCCCATGGATCACGGGCGTGCTGCTCATCATCGTCGCCGCCGGCGTCCTCGCGTACGGGGTGCACGACCTCCAGGAAG
CCGCGCTGCTTCCGGGCATGCAC
>E250144499L1C022R01400100520_TTTCCCATGGATCACGGGCGTGCTGCTCATCATCGTCGCCGCCGGCGTCCTCGCGTACGGGGTG
TTTCCCATGGATCACGGGCGTGCTGCTCATCATCGTCGCCGCCGGCGTCCTCGCGTACGGGGTGCACGACCTCCAGGAAG
CCGCGCTGCTTCCGGGCATGCACACCCTCGCGTTCGACGTGAGTGCCTACGTACCGGCGTC
