# Supplementary material for: Evaluation of vector system in Saccharopolyspora erythraea and construction of new replicative vector
Source: Appl Microbiol Biotechnol. 2026 May 14;110(1):208. doi: 10.1007/s00253-026-13858-2 (PMC13346255; doi:10.1007/s00253-026-13858-2)
Supplement: Supplementary file 3 — (FASTA 16.4 KB) [file 253_2026_13858_MOESM3_ESM.fasta]

>DSM_SET152_F3_L3C001R01300594838/1_GTAACCTTTGAGCGCGTCGAGGTCCACCGGACCTCCCGTGATGTCGGTGCCCCTGGTGAACTCG
GTAACCTTTGAGCGCGTCGAGGTCCACCGGACCTCCCGTGATGTCGGTGCCCCTGGTGAACTCGGTGAACCCGTCGCCA
>DSM_SET152_F2_L3C001R00800500268/1_GTAACCTTTGCGCTCATCGCGCCTACCCAGCTCTCGACCATCAGCAGGTGGCCCACGGAGCTCC
GTAACCTTTGCGCTCATCGCGCCTACCCAGCTCTCGACCATCAGCAGGTGGCCCACGGAGCTCCCTCGTT
>DSM_SET152_F1_L3C001R00900962660/1_GTAACCTTTCAGCGCGCCCACGACCACCAGCGCCAGCACCGCCAGCAGGATGATCATGATGGCC
GTAACCTTTCAGCGCGCCCACGACCACCAGCGCCAGCACCGCCAGCAGGATGATCATGATGGCCAGCACCGCGATCAGGG
CCGCGATGCCGCCCACCGGG
>DSM_SET152_F1_L3C001R00900962660/2_GTAACCTTTCAGCGCGCCCACGACCACCAGCGCCAGCACCGCCAGCAGGATGATCATGATGGCC
TCCGGTGCTGGCGGCTCAGATGGGCTACCTGCCGGGCACGATCTGGATCACCCTCGTCGTCATCTTCGCCGGTGCGGTCC
AGGACATGGTGGTGCTGTTCTTCTCCACCCGCCGCAACGGCCGCAGCCTCGGCCAGATGGCGCGGGAGGA
>DSM_SET152_F4_L3C001R01700040648/1_GTAACCTTTCAGCGCGCCCACGACCACCAGCGCCAGCACCGCCAGCAGGATGATCATGATGGCC
GTAACCTTTCAGCGCGCCCACGACCACCAGCGCCAGCACCGCCAGCAGGATGATCATGATGGCCAGCACCG
>DSM_SET152_F4_L3C001R01700040648/2_GTAACCTTTCAGCGCGCCCACGACCACCAGCGCCAGCACCGCCAGCAGGATGATCATGATGGCC
GCCGTTGGATACACCAAGGAAAGTCTACACGAACCCTTTGGCAAAATCCTGTATATCGTGCGAAAAAGGATGGATATACC
GAAAAAATCGCTATAATGACCCCGAAGCAGGGTTATGCAGCGGAAAAGATCCGTCGACCTGCAGGCATGC
>DSM_SET152_F2_L3C001R00400834307/1_GTAACCTTTGGAGTCCTCCAGCGCGTTGAGCTTCTGCTGCGTGGCGCTGTCGACCACGCCGCTT
GTAACCTTTGGAGTCCTCCAGCGCGTTGAGCTTCTGCTGCGTGGCGCTGTCGACCACGCCGCTTCCCGCGAGGCCGTAGG
CCTTCTGGAAGCGCAC
>DSM_SET152_F1_L3C001R02800151154/1_GTAACCTTTCAGCGCGCCCACGACCACCAGCGCCAGCACCGCCAGCAGGATGATCATGATGGCC
GTAACCTTTCAGCGCGCCCACGACCACCAGCGCCAGCACCGCCAGCAGGATGATCATGATGGCCAGCAC
>DSM_SET152_F1_L3C001R02800151154/2_GTAACCTTTCAGCGCGCCCACGACCACCAGCGCCAGCACCGCCAGCAGGATGATCATGATGGCC
GCACGATCTGGATCATCCTCGGCGTCATCTTCGCCGGTGCGGTCCAGGACATGGTGGTGCTGTTCTTCTCCACCCGCCGC
AACGGCCGCAGCCTCGGCCAGATGGCGCGGGAGGAGATCGGCCCGGTGGGCGGCATCGCGGCCCTGATCG
>DSM_SET152_F2_L3C001R02900987672/1_GTAACCTTTCAGCGCGCCCACGACCACCAGCGCCAGCACCGCCAGCAGGATGATCATGATGGCC
GTAACCTTTCAGCGCGCCCACGACCACCAGCGCCAGCACCGCCAGCAGGATGATCATGATGGCCAGCACCGCGATCAGGG
CCGCGATGCC
>DSM_SET152_F4_L3C001R04200003118/1_GTAACCTTTCAGCGCGCCCACGACCACCAGCGCCAGCACCGCCAGCAGGATGATCATGATGGCC
GTAACCTTTCAGCGCGCCCACGACCACCAGCGCCAGCACCGCCAGCAGGATGATCATGATGGCCAGCACCGCGATC
>DSM_SET152_F4_L3C001R04200003118/2_GTAACCTTTCAGCGCGCCCACGACCACCAGCGCCAGCACCGCCAGCAGGATGATCATGATGGCC
GGATATACCGAAAAAATCGCTATAATGACCCCGAAGCAGGGTTATGCAGCGGAAAAGATCCGTCGGCCTGCAGGCCTGCA
AGCTCTAGCGATTCCAGACGTCCCGAAGGCGTGGCGCGGCTTCCCCGTGCCGGAGCAATCGCCCCGGGTG
>DSM_SET152_F3_L3C001R03200646255/1_GTAACCTTTCAGCGCGCCCACGACCACCAGCGCCAGCACCGNCAGCAGGATGATCATGATGGCC
GTAACCTTTCAGCGCGCCCACGACCACCAGCGCCAGCACCGNCAGCAGGATGATCATGATGGCCAGCACCGCGATCAGGG
CCGCGAT
>DSM_SET152_F1_L3C001R05201285390/1_GTAACCTTTCAGCGCGCCCACGACCACCAGCGCCAGCACCGCCAGCAGGATGATCATGATGGCC
GTAACCTTTCAGCGCGCCCACGACCACCAGCGCCAGCACCGCCAGCAGGATGATCATGATGGCCAGCA
>DSM_SET152_F1_L3C001R05201285390/2_GTAACCTTTCAGCGCGCCCACGACCACCAGCGCCAGCACCGCCAGCAGGATGATCATGATGGCC
GTCCGGTGCTGGCGGCTCAGATGGGCTACCTGCCGGGCACGATCTGGATCATCCTCGGCGTCATCTTCGCCGGTGTGGTC
CAGGACATGGTGGTGCTGTTCTTCTCCACCCGCCGCAACGGCCGCAGCCTCGGCCAGATGGCGCGGGAGG
>DSM_SET152_F2_L3C001R06500060000/1_GTAACCTTTCAGCGCGCCCACGACCACCAGCGCCAGCACCGCCAGCAGGATGATCATGATGGCC
GTAACCTTTCAGCGCGCCCACGACCACCAGCGCCAGCACCGCCAGCAGGATGATCATGATGGCCAGGACCGCGATCAGGG
CCGC
>DSM_SET152_F4_L3C002R00300126800/1_GTAACCTTTGGAGTCCTCCAGCGCGTTGAGCTTCTGCTGCGTGGCGCTGTCGACCACGCCGCTT
GTAACCTTTGGAGTCCTCCAGCGCGTTGAGCTTCTGCTGCGTGGCGCTGTCGACCACGCCGCTTCCCGCGAGGC
>DSM_SET152_F4_L3C002R00300126800/2_GTAACCTTTGGAGTCCTCCAGCGCGTTGAGCTTCTGCTGCGTGGCGCTGTCGACCACGCCGCTT
AATCGCTATAATGACCCCGAAGCAGGGTTATGCAGCGGAAAAGATCCGTCGACCTGCAGGCATGCAAGCTCTAGCGATTC
CAGACGTCCCGAAGGCGTGGCGCGGCTTCCCCGTGCCGGAGCAATCGCCCTGGGTGGGTTACACGACGCC
>DSM_SET152_F4_L3C002R00901377480/1_GTAACCTTTCACCTCGTCGTGGCACACCAACNACACCGCCTCCAACACCATCAGCGGCACGTCG
GTAACCTTTCACCTCGTCGTGGCACACCAACNACACCGCCTCCAACACCATCAGCGGCACGTCGATGGCGACGCCGCACG
TG
>DSM_SET152_F4_L3C002R00901377480/2_GTAACCTTTCACCTCGTCGTGGCACACCAACNACACCGCCTCCAACACCATCAGCGGCACGTCG
TGCGAAAAAGGATGGATATACCGAAAAAATCGCTATAATGACCCCGAAGCAGGGTTATGCAGCGGAAAAGATCCGTCGAC
CTGCAGGCATGCAAGCTCTAGCGATTCCAGACGTCCCGAAGGCGTGGCGCGGCTTCCCCGTGCCGGAGCA
>DSM_SET152_F4_L3C002R01100599600/1_GTAACCTTTCAGCGCGCCCACGACCACCAGCGCCAGCACCGCCAGCAGGATGATCATGATGGCC
GTAACCTTTCAGCGCGCCCACGACCACCAGCGCCAGCACCGCCAGCAGGATGATCATGATGGCCAGCACCGCGATCAGGG
CCGCGATGC
>DSM_SET152_F4_L3C002R01100599600/2_GTAACCTTTCAGCGCGCCCACGACCACCAGCGCCAGCACCGCCAGCAGGATGATCATGATGGCC
CCTGTATATCGTGCGAAAAAGGATGGATATACCGAAAAAATCGCTATAATGACCCCGAAGCAGGGTTATGCAGCGGAAAA
GATCCGTCGACCTGCAGGCATGCAAGCTCTAGCGATTCCAGACGTCCCGAAGGCGTGGCGCGGCTTCCCC
>DSM_SET152_F1_L3C002R02701184729/1_GTAACCTTTGGCCTCGCCGGAGTCCTTCGCGACGGGCTCCGCCCGCTCCGCACCGGGTTCCGGC
GTAACCTTTGGCCTCGCCGGAGTCCTTCGCGACGGGCTCCGCCCGCTCCGCACCGGGTTCCGGCTCCGCCGCGCGCTCCT
TCGCCGACGCCT
>DSM_SET152_F1_L3C002R02701184729/2_GTAACCTTTGGCCTCGCCGGAGTCCTTCGCGACGGGCTCCGCCCGCTCCGCACCGGGTTCCGGC
CGCCGCCGGACCCCGGAGGCCAGGGCGAGGACTTCGGCAAGTCCTCCCCGCTCGGCCTGCTGCTGCTGGTGCTGTTCGCG
ATCGCGGTCGTGTTCCTGATCCGGTCGATGACCAAGCACCTGAAGAAGCTTCCGACGACCTTCGACGAGG
>DSM_SET152_F3_L3C002R04400704046/1_GTAACCTTTCAGCGCGCCCACGACCACCAGCGCCAGCACCGCCAGCAGGATGATCATGATGGCC
GTAACCTTTCAGCGCGCCCACGACCACCAGCGCCAGCACCGCCAGCAGGATGATCATGATGGCC
>DSM_SET152_F2_L3C002R03201034298/1_GTAACCTTTCAGCGCGCCCACGACCACCAGCGCCAGCACCGCCAGCAGGATGATCATGATGGCC
GTAACCTTTCAGCGCGCCCACGACCACCAGCGCCAGCACCGCCAGCAGGATGATCATGATGGCCAG
>DSM_SET152_F1_L3C001R01400921721_GTAACCTTTCAGCGCGCCCACGACCACCAGCGCCAGCACCGCCAGCAGGATGATCATGATGGCC
GTAACCTTTCAGCGCGCCCACGACCACCAGCGCCAGCACCGCCAGCAGGATGATCATGATGGCCAGCACCGCGATCAGGG
CCGCGATGCCGCCCACCGGGCCGATCTCCTCCCGCGCCATCTGGCCGAGGC
>DSM_SET152_F3_L3C001R01601021776_GTAACCTTTCAGCGCGCCCACGACCACCAGCGCCAGCACCGCCAGCAGGATGATCATGATGGCC
GTAACCTTTCAGCGCGCCCACGACCACCAGCGCCAGCACCGCCAGCAGGATGATCATGATGGCCAGCACCGCGATCAGGG
CCGCGATGCCGCCCACCGGGCCGATCTCTTCCCGCGCCATCTGGCCGAGGCTGCGGCCGTTGCGGCGGGTGGAGAAGAAC
AGCACCACCATGTCCTGGACCGCACCGGCGAAGATGACGCCGAGGATGATCC
>DSM_SET152_F3_L3C001R02400428538_GTAACCTTTCAGCGCGCCCACGACCACCAGCGCCAGCACCGCCAGCAGGATGATCATGATGGCC
GTAACCTTTCAGCGCGCCCACGACCACCAGCGCCAGCACCGCCAGCAGGATGATCATGATGGCCAGCACCG
>DSM_SET152_F3_L3C001R02900559004_GTAACCTTTCAGCGCGCCCACGACCACCAGCGCCAGCACCGCCAGCAGGATGATCATGATGGCC
GTAACCTTTCAGCGCGCCCACGACCACCAGCGCCAGCACCGCCAGCAGGATGATCATGATGGCCAGCACCGCGATCAGGG
NCGCGATGCCGCCCACCGGGCCGATCTCCTCCCGCGCCATCTGGCC
>DSM_SET152_F1_L3C001R02401212153_GTAACCTTTCAGCGCGCCCACGACCACCAGCGCCAGCACCGCCAGCAGGATGATCATGATGGCC
GTAACCTTTCAGCGCGCCCACGACCACCAGCGCCAGCACCGCCAGCAGGATGATCATGATGGCCAGCACCGCGATCAGGG
CCGCGATGCCGCCCACCGGGCCGATCTCCNCCCGCGCCATCTGGCCGAGGCTGCGGCCGTTGCGG
>DSM_SET152_F1_L3C001R04100050333_GTAACCTTTCAGCGCGCCCACGACCACCAGCGCCAGCACCGCCAGCAGGATGATCATGATGGCC
GTAACCTTTCAGCGCGCCCACGACCACCAGCGCCAGCACCGCCAGCAGGATGATCATGATGGCCAGCACCGCGA
>DSM_SET152_F3_L3C001R03500830896_GTAACCTTTCAGCGCGCCCACGACCACCAGCGCCAGCACCGCCAGCAGGATGATCATGATGGCC
GTAACCTTTCAGCGCGCCCACGACCACCAGCGCCAGCACCGCCAGCAGGATGATCATGATGGCCAGCACCGCGATCAGGG
CCGCGATGCCGCCCACCGG
>DSM_SET152_F3_L3C001R04401085852_GTAACCTTTCAGCGCGCCCACGACCACCAGCGCCAGCACCGCCAGCAGGATGATCATGATGGCC
GTAACCTTTCAGCGCGCCCACGACCACCAGCGCCAGCACCGCCAGCAGGATGATCATGATGGCCAGCACCGCG
>DSM_SET152_F1_L3C001R03201332417_GTAACCTTTGGCCTCGCCGGAGTCCTTCGCGACGGGCTCCGCCCGCTCCGCACCGGGTTCCGGC
GTAACCTTTGGCCTCGCCGGAGTCCTTCGCGACGGGCTCCGCCCGCTCCGCACCGGGTTCCGGCTCCGCCG
>DSM_SET152_F1_L3C001R04900662974_GTAACCTTTCAGCGCGCCCACGACCACCAGCGCCAGCACCGCCAGCAGGATGATCATGATGGCC
GTAACCTTTCAGCGCGCCCACGACCACCAGCGCCAGCACCGCCAGCAGGATGATCATGATGGCCAGCACCGCGATCAGGG
CCGCGATGCCGCCCACCGGGCCGATCTCCTCCCGCGCCATCTGGCCGAGGCTGCGGCCGTTGCGGCGGGTGGAGAAGAAC
AGCACCACCAT
>DSM_SET152_F3_L3C001R05100873280_GTAACCTTTCAGCGCGCCCACGACCACCAGCGCCAGCACCGCCAGCAGGATGATCATGATGGCC
GTAACCTTTCAGCGCGCCCACGACCACCAGCGCCAGCACCGCCAGCAGGATGATCATGATGGCCAGCACCGCGATCAGGG
CCGCGATGCCGCCCACCGGGCCGATCTCCTCCCGCGCCATCTGGCCGAGGCTGCGGCCGTTGCGGCGGGTGGAGAAGAAC
AGC
>DSM_SET152_F3_L3C001R06300191230_GTAACCTTTCAGCGCGCCCACGACCACCAGCGCCAGCACCGCCAGCAGGATGATCATGATGGCC
GTAACCTTTCAGCGCGCCCACGACCACCAGCGCCAGCACCGCCAGCAGGATGATCATGATGGCCAGCACCGCGATCAGGG
CCGCGATGCCGCCCACCGGGCCGATCTCCTCCCGCGCCATCTGGCCGAGGCTGCGGC
>DSM_SET152_F3_L3C001R05900735256_GTAACCTTTCAGCGCGCCCACGACCACCAGCGCCAGCACCGCCAGCAGGATGATCATGATGGCC
GTAACCTTTCAGCGCGCCCACGACCACCAGCGCCAGCACCGCCAGCAGGATGATCATGATGGCCAGCACCGCGATCAGGG
CCGCGATGC
>DSM_SET152_F3_L3C002R00200576446_GTAACCTTTCAGCGCGCCCACGACCACCAGCGCCAGCACCGCCAGCAGGATGATCATGATGGCC
GTAACCTTTCAGCGCGCCCACGACCACCAGCGCCAGCACCGCCAGCAGGATGATCATGATGGCCAGCACCGCGATCAGGG
CCGCGATGCCGCCCACCGGGCCGATCTCCTCCCGCGCCATCTGGCCGAGGCTGCGGCCGTTGCGGCGGGTGGAGAAGAAC
AGCACCACCATGTCCTGGACCGCACCGG
>DSM_SET152_F3_L3C002R01000611734_GTAACCTTTCAGCGCGCCCACGACCACCAGCGCCAGCACCGCCAGCAGGATGATCATGATGGCC
GTAACCTTTCAGCGCGCCCACGACCACCAGCGCCAGCACCGCCAGCAGGATGATCATGATGGCCAGCACCGCGATCAGGG
CCGCGATGCCGCCCACCGGGCCGATCTCCTCCCGCGCCATCTGGCCGAGGCTGCGGCCGTTGCGGCGGGTGGAGAAGAAC
AGCACCAC
>DSM_SET152_F1_L3C001R07100112262_GTAACCTTTCAGCGCGCCCACGACCACCAGCGCCAGCACCGCCAGCAGGATGATCATGATGGCC
GTAACCTTTCAGCGCGCCCACGACCACCAGCGCCAGCACCGCCAGCAGGATGATCATGATGGCCAGCACCGCGATCAGGG
CCGCGATGCCGCCCACCGGGCCGATCTCCTCCCGCGCCATCTGGCCGAGGCTGCGG
>DSM_SET152_F1_L3C002R01200561888_GTAACCTTTCAGCGCGCCCACGACCACCAGCGCCAGCACCGCCAGCAGGATGATCATGATGGCC
GTAACCTTTCAGCGCGCCCACGACCACCAGCGCCAGCACCGCCAGCAGGATGATCATGATGGCCAGCACCGCGATCAGGG
CCGCGATGCCGCCCACCGGGCCGATCTCCTCCCGCGCCATCTGGCCGAGGCTGCGGCCGTTGC
>DSM_SET152_F1_L3C002R02200130699_GTAACCTTTCAGCGCGCCCACGACCACCAGCGCCAGCACCGCCAGCAGGATGATCATGATGGCC
GTAACCTTTCAGCGCGCCCACGACCACCAGCGCCAGCACCGCCAGCAGGATGATCATGATGGCCAGC
>DSM_SET152_F1_L3C002R02100806838_GTAACCTTTCAGCGCGCCCACGACCACCAGCGCCAGCACCGCCAGCAGGATGATCATGATGGCC
GTAACCTTTCAGCGCGCCCACGACCACCAGCGCCAGCACCGCCAGCAGGATGATCATGATGGCCAGCACCGCGATCAGGG
CCGCGATGCCGCCCACCGG
>DSM_SET152_F3_L3C002R04100182702_GTAACCTTTGCGCTCGCACGGCAGCCTTTCGATGAACCGGGCGCTGATGGCCGCGGGTCTGGTC
GTAACCTTTGCGCTCGCACGGCAGCCTTTCGATGAACCGGGCGCTGATGGCCGCGGGTCTGGTCGACCGCGTCCAGATGA
CGCTGTTCCCGGTGATCACCGG
>DSM_SET152_F3_L3C002R04200084993_GTAACCTTTGGCCTCGCCGGAGTCCTTCGCGACGGGCTCCGCCCGCTCCGCACCGGGTTCCGGC
GTAACCTTTGGCCTCGCCGGAGTCCTTCGCGACGGGCTCCGCCCGCTCCGCACCGGGTTCCGGCTCCGCCGCGCGCTCCT
TCGCCGACGCCTTCTGCGCACGGGCGCGCACCTTGGCCGGCGCCGCCGCGGCGGCCTTCTCCTCGTCGAAGGTCGTCGGA
AGCTTCTTCAGG
>DSM_SET152_F3_L3C002R04301215617_GTAACCTTTCAGCGCGCCCACGACCACCAGCGCCAGCACCGCCAGCAGGATGATCATGATGGCC
GTAACCTTTCAGCGCGCCCACGACCACCAGCGCCAGCACCGCCAGCAGGATGATCATGATGGCCAGCACCGCGATCAGGG
CCGCGATGCCGCCCACCGGGCCGATCTCCTCCCGCGCCATCTGGCCGAGGCTGCGGCCGTTGCG
>DSM_SET152_F1_L3C002R05000071541_GTAACCTTTCAGCGCGCCCACGACCACCAGCGCCAGCACCGCCAGCAGGNTGATCATGATGGCC
GTAACCTTTCAGCGCGCCCACGACCACCAGCGCCAGCACCGCCAGCAGGNTGATCATGATGGCCAGCACCGCGATCAGGG
CCGCGATGCCGCCCACCGGGCCGATCTCCTCCCGCGCCATCTGGCCGAGGCTGCGGCCGTTGCGGCGGGTGGAGAAGAAC
>DSM_SET152_F3_L3C002R04700846941_GTAACCTTTCAGCGCGCCCACGACCACCAGCGCCAGCACCGCCAGCAGGATGATCATGATGGCC
GTAACCTTTCAGCGCGCCCACGACCACCAGCGCCAGCACCGCCAGCAGGATGATCATGATGGCCAGCACCGCGATCAGGG
CCGCGATGCCGCCCACCGGGCCGATCTCCTCCCGCGCCATCTGGCCGAGGCTGCGGCCGTTGCGGCGGGTGGAGAAGAAC
AGCACCACCATGTCCTGGACCGCACCGGCGAAGATGACGCCGAGGATGATCCAGAT
>DSM_SET152_F3_L3C002R05400014871_GTAACCTTTCAGCGCGCCCACGACCACCAGCGCCAGCACCGCCAGCAGGATGATCATGATGGCC
GTAACCTTTCAGCGCGCCCACGACCACCAGCGCCAGCACCGCCAGCAGGATGATCATGATGGCCAGCACCGCGATCAGGG
CCGCGATGCCGCCCACCGGGCCGATCTCCTCCCGCGCCATCTGGCCGAGGCTGCGGCCGTTGCGGCGGGTGGAGAAGAAC
AGCACCACCATGTCCTGGA
>DSM_SET152_F1_L3C002R05200849892_GTAACCTTTCAGCGCGCCCACGACCACCAGCGCCAGCACCGCCAGCAGGATGATCATGATGGCC
GTAACCTTTCAGCGCGCCCACGACCACCAGCGCCAGCACCGCCAGCAGGATGATCATGATGGCCAGCNCCGCGATCAGGG
CCGCGATGCCGCCCACCGGGC
>DSM_SET152_F1_L3C002R03301291757_GTAACCTTTGGCCTCGCCGGAGTCCTTCGCGACGGGCTCCGCCCGCTCCGCACCGGGTTCCGGC
GTAACCTTTGGCCTCGCCGGAGTCCTTCGCGACGGGCTCCGCCCGCTCCGCACCGGGTTCCGGCTCCGCCGCGCGCTCCT
TCGCCGACGCCTTCTGCGCACGGGCGCGCACCTTGGCC
>DSM_SET152_F1_L3C002R05800146985_GTAACCTTTCAGCGCGCCCACGACCACCAGCGCCAGCACCGCCAGCAGGATGATCATGATGGCC
GTAACCTTTCAGCGCGCCCACGACCACCAGCGCCAGCACCGCCAGCAGGATGATCATGATGGCCAGCACCGCGATCAGGG
CCGCGATGCCGCCCACCGGGCCGATCTCCTCCCGCGCCATCTGG
>DSM_SET152_F3_L3C002R03401227182_GTAACCTTTCAGCGCGCCCACGACCACCAGCGCCAGCACCGCCAGCAGGATGATCATGATGGCC
GTAACCTTTCAGCGCGCCCACGACCACCAGCGCCAGCACCGCCAGCAGGATGATCATGATGGCCAGCACCGCGATCAGGG
CCGCGATGCCGCCCACCGGGCCGATCTCCTCCCGCGCCATCTGGCCGAGGCTGCGGCCGTTGCGGCG
>DSM_SET152_F3_L3C002R06300503337_GTAACCTTTCAGCGCGCCCACGACCACCAGCGCCAGCACCGCCAGCAGGATGATCATGATGGCC
GTAACCTTTCAGCGCGCCCACGACCACCAGCGCCAGCACCGCCAGCAGGATGATCATGATGGCCAGCACCGCGATCAGGG
CCGCGATGCCGC
>DSM_SET152_R3_L3C001R01900256101/1_AGAACTCGACGGCTCGACCGCGCACTTCGAGTTCGCCGAGTTCCACTCCAAGGACGGCGCCGGC
AGAACTCGACGGCTCGACCGCGCACTTCGAGTTCGCCGAGTTCCACTCCAAGGACGGCGCCGGC
>DSM_SET152_R3_L3C001R06400529206/1_AGAACTCGACGGCTCGACCGCGCACTTCGAGTTCGCCGAGTTCCACTCCAAGGACGGCGCCGGC
AGAACTCGACGGCTCGACCGCGCACTTCGAGTTCGCCGAGTTCCACTCCAAGGACGGCGCCGGC
>DSM_SET152_R3_L3C002R01300100447/1_AGAACTCAAGGGCTCGCCGTGGGGCACCTTCTCCATCGGCATGACGATCCCGATCGCGCTGTTC
AGAACTCAAGGGCTCGCCGTGGGGCACCTTCTCCATCGGCATGACGATCCCGATCGCGCTGTTCATGGGCTTCTACC
>DSM_SET152_R2_L3C002R01400413525/1_AGAACTCAAGGGCTCGCCGTGGGGCACCTTCTCCATCGCCATGACGATCCCGATCGCGCTGTTC
AGAACTCAAGGGCTCGCCGTGGGGCACCTTCTCCATCGCCATGACGATCCCGATCGCGCTGTTCATGGGCTTCTA
>DSM_SET152_R2_L3C002R03901320311/1_AGAACTCAAGGAGAAGTAGCGGCATCCGACCCCGAGCGGCCCGCTCGACCCACGAGGTCGGGCG
AGAACTCAAGGAGAAGTAGCGGCATCCGACCCCGAGCGGCCCGCTCGACCCACGAGGTCGGGCGGGCCGCTTCGCGTGC
>DSM_SET152_R3_L3C002R04900475949/1_AGAACTCAAGGGCTCGCCGTGGGGCACCTTCTCCATCGGCATGACGATCCCGATCGCGCTGTTC
AGAACTCAAGGGCTCGCCGTGGGGCACCTTCTCCATCGGCATGACGATCCCGATCGCGCTGTTCATGGG
>DSM_SET152_R3_L3C001R00901201533_AGAACTCATGTTCACGCCGGGCGCGAACAGGTCGAGGCACTTGCCGTAGTTGGAGAACTTCGCC
AGAACTCATGTTCACGCCGGGCGCGAACAGGTCGAGGCACTTGCCGTAGTTGGAGAACTTCGCCCGGTTGTCCCCGTTGT
CGGTGGCACCGACGGTGATGGCCTCGGGGG
>DSM_SET152_R3_L3C001R00701052101_AGAACTCAAGGGCTCGCCGTGGGGCACCTTCTCCATCGGCATGACGATCCCGATCGCGCTGTTC
AGAACTCAAGGGCTCGCCGTGGGGCACCTTCTCCATCGGCATGACGATCCCGATCGCGCTGTTCATGGGCTTCTACCTGC
GCTACCTGCGGCCCGGGCGGATCATCGAGACCTCGGTCATCGGCGTGGCGCTCCTGCTGCTGAGCATCGTCGGCGGCGGC
TGGGTGGCCGAGTCCGGCCTGGCCGACACGTTCACCCTCACCGGCAACCAGCTCACCTTC
>DSM_SET152_R1_L3C001R01201286441_AGAACTCAAGGAGAAGTAGCGGCATCCGACCCCGAGCGGCCCGCTCGACCCACGAGGTCGGGCG
AGAACTCAAGGAGAAGTAGCGGCATCCGACCCCGAGCGGCCCGCTCGACCCACGAGGTCGGGCGGGCCGCTTCGCGTGCG
CACCCGCGAACCCCGGCGGCTGTCGGTGATCGCACGCACCATGGGGACATGGTGCTTCTGAGCGATGTCGTGCGCACGTC
CGCCGAGGTCTCCGCGACC
>DSM_SET152_R3_L3C002R00201125425_AGAACTCAAGGGCTCGCCGTGGGGCACCTTCTCCATCGGCATGACGATCCCGATCGCGCTGTTC
AGAACTCAAGGGCTCGCCGTGGGGCACCTTCTCCATCGGCATGACGATCCCGATCGCGCTGTTCATGGGCTTCTACCTGC
GCTACCTGCGGCCCGGGCGGATCATCGAGACCTCGGTCATCGGCGTGGCGCTCCTGCTGCTGAGCATCGTCGGCGGCGGC
TGG
>DSM_SET152_R3_L3C002R01100328688_AGAACTCAAGGGCTCGCCGTGGGGCACCTTCTCCATCGGCATGACGATCCCGATCGCGCTGTTC
AGAACTCAAGGGCTCGCCGTGGGGCACCTTCTCCATCGGCATGACGATCCCGATCGCGCTGTTCATGGGCTTCTACCTGC
GCTACCTGCGGCCCGGGCGGATCATCGAGACCTCGGTCATCGGCGTGGCGCTCCTGCTGCTGAGCATCGTCGGCGGCGGC
TGGGTGGCCGAGTCCGGCCTGGCCGACACGTTCAC
>DSM_SET152_R1_L3C002R00100059388_AGAACTCAGTGGTTCGCCGGGATCTCCTACGGCGTGTTCCTCACCCACCAGACCATCGGCTACA
AGAACTCAGTGGTTCGCCGGGATCTCCTACGGCGTGTTCCTCACCCACCAGACCATCGGCTACATCGTCTCGCGCAAGCT
GCAGGACGCCGGTGCGGGACCGACCGCGCAGA
>DSM_SET152_R3_L3C002R02600150739_AGAACTCAAGGGCTCGCCGTGGGGCACCTTCTCCATCGGCATGACGATCCCGATCGCGCTGTTC
AGAACTCAAGGGCTCGCCGTGGGGCACCTTCTCCATCGGCATGACGATCCCGATCGCGCTGTTCATGGGCTTCTACCTGC
GCTACCTGCGGCCCGGGCGGATCATCGAGACCTCGGTCATCGGCG
>DSM_SET152_R1_L3C002R04000489246_AGAACTCAGGACTTCCCCGGACCCTCCCAGGGCGGTCGCGGTACCCGACGTGACGACCTCGCGC
AGAACTCAGGACTTCCCCGGACCCTCCCAGGGCGGTCGCGGTACCCGACGTGACGACCTCGCGCATCATCGGCCGGAGCT
GGTCGAGGGTGCGCTGGGAG
>DSM_SET152_R1_L3C002R04601054805_AGAACTCAAGGGCTCGCCGTGGGGCACCTTCTCCATCGGCATGACGATCCCGATCGCGCTGTTC
AGAACTCAAGGGCTCGCCGTGGGGCACCTTCTCCATCGGCATGACGATCCCGATCGCGCTGTTCATGGGCTTCTACCTGC
GCTACCTGCGGCCCGGGCGGATCATCGAGACCTCGGTCATCGGCGTGGCGCTCCTGCTGCTGAGCATCGTCGGCGGGGGC
TGGGTGGCCGAGTCCGGCCTGGCCGACACGTTCACCCTCACCGGCAACCAGCTCAC
>DSM_SET152_R3_L3C002R04700662881_AGAACTCAAGGGCTCGCCGTGGGGCACCTTCTCCATCGGCATGACGATCCCGATCGCGCTGTTC
AGAACTCAAGGGCTCGCCGTGGGGCACCTTCTCCATCGGCATGACGATCCCGATCGCGCTGTTCATGGGCTTCTACCTG
>DSM_SET152_R1_L3C002R05900036007_AGAACTCAAGGGCTCGCCGTGGGGCACCTTCTCCATCGGCATGACGATCCCGATCGCGCTGTTC
AGAACTCAAGGGCTCGCCGTGGGGCACCTTCTCCATCGGCATGACGATCCCGATCGCGCTGTTCATGGGCTTCTACCTGC
GCTACCTGCGGCCCGGGCGGATCATCGAGACCTCGGTCATCGGCGTGGCGCTCCTGCTGCTGAGCATCGTCGGCGGCGGC
TGGGTGGCCGAGTCCGGCCTGGCCGACACGTTCACCC
>DSM_SET152_R3_L3C002R03400442928_AGAACTCAAGGGCTCGCCGTGGGGCACCTTCTCCATCGGCATGACGATCCCGATCGCGCTGTTC
AGAACTCAAGGGCTCGCCGTGGGGCACCTTCTCCATCGGCATGACGATCCCGATCGCGCTGTTCATGGGCTTCTACCTGC
GCTACCTGCGGCCCGGGCGGATCATCGAGACCTCG
>DSM_SET152_R3_L3C002R05800069068_AGAACTCAAGGGCTCGCCGTGGGGCACCTTCTCCATCGGCATGACGATCCCGATCGCGCTGTTC
AGAACTCAAGGGCTCGCCGTGGGGCACCTTCTCCATCGGCATGACGATCCCGATCGCGCTGTTCATGGGCTTCTACCTGC
GCTACCTGCGGCCCGGGCGGATCATCGAGACCTCGGTCATCGGCGTGGCGCTCCTGCTGCTGAGCATCGTCGGCGGCGGC
TGGG
